# Supplementary material for: Factors Associated With Individual Emergency Preparedness Behaviors: A Cross-Sectional Survey Among the Public in Three Chinese Provinces
Source: Front Public Health. 2021 May 21;9:644421. doi: 10.3389/fpubh.2021.644421 (PMC8175617; doi:10.3389/fpubh.2021.644421)
Supplement: Supplementary file 1 [file Table_1.XLSX]

## Sheet: 广四黑（第二次）三省数据合集处理后
Number	Area	Type of residence	gender	age	marital status	education level	Have you participated in relevant emergency knowledge training?	Are there common emergency supplies in your home?	which of the following best describes your current status	earthquakes1	earthquakes2	earthquakes3	earthquakes4	fire1	fire2	fire3	fire4	infectious diseases1	infectious diseases2	infectious diseases3	infectious diseases4	riot1	riot2	riot3	riot4	I am very interested in reporting information related to various emergencies	I am happy to discuss various emergency preparedness topics with my family (friends)	If I receive an official warning of an emergency, I will take it very seriously	There is a high likelihood of natural disasters (earthquakes, typhoons) in the places where I live	There is a high chance of an accident disaster (fire, car accident) in the place where I live	There is a high likelihood of a public health event such as an infectious disease occurring in the place where I live	There is a high chance of violence and terror in the place where I live	I'm so confident that there's an effective response	I always stay calm when I have an emergency
21111001	广东	1	1	30	2	3	2	0	1	0	1	1	1	1	1	1	1	1	0	1	1	1	1	1	1	4	1	1	1	1	1	1	3	3
21111002	广东	1	2	25	2	7	2	0	4	1	1	1	1	1	1	1	1	1	1	1	1	1	1	1	1	3	3	3	2	4	4	3	3	3
21111003	广东	2	1	27	2	4	2	0	1	1	1	0	1	1	1	1	1	1	0	1	1	1	1	1	1	2	4	3	2	3	3	2	3	3
21111004	广东	2	1	27	2	5	2	0	2	1	1	1	1	1	1	1	1	1	0	1	1	1	1	1	1	3	2	4	4	2	3	1	3	3
21111005	广东	1	2	30	2	6	2	0	2	0	1	1	0	1	1	1	1	1	0	1	1	1	0	1	0	2	2	2	2	2	2	2	2	2
21111006	广东	1	1	24	1	3	2	0	2	0	1	1	1	1	1	1	1	1	0	1	1	1	1	1	1	3	3	1	1	1	1	4	3	3
21111007	广东	2	2	53	2	3	2	0	1	0	0	0	0	0	1	1	1	0	0	1	1	1	1	1	1	3	3	3	4	4	1	1	3	3
21111008	广东	2	2	24	2	3	2	1	4	1	1	1	1	1	1	1	1	1	0	1	1	1	1	1	1	5	4	4	1	2	1	1	3	3
21111009	广东	2	2	27	2	3	2	0	4	0	1	1	1	1	1	1	1	1	0	1	1	1	1	1	1	4	4	4	2	2	2	1	4	3
21111010	广东	2	1	28	1	4	1	0	5	0	1	1	0	1	1	1	1	0	0	1	1	1	1	0	1	4	2	4	2	3	3	2	4	4
21111011	广东	1	2	29	2	5	2	0	3	0	1	1	0	1	0	1	1	1	0	0	1	1	0	0	0	3	4	5	2	2	2	1	3	3
21111012	广东	2	2	23	2	3	2	0	5	1	0	0	0	0	1	0	0	1	0	0	0	0	0	1	0	5	5	5	2	2	1	1	3	5
21111013	广东	1	1	34	2	7	1	0	4	0	1	1	1	1	1	1	1	1	0	1	1	1	1	1	1	5	3	5	3	3	3	2	4	4
21111014	广东	1	2	24	1	7	1	0	3	1	1	1	1	1	1	1	1	1	0	1	1	1	1	1	0	5	5	5	1	3	4	3	4	4
21111015	广东	1	2	73	4	2	2	0	1	1	1	0	0	0	1	1	1	1	0	1	1	1	0	1	1	5	5	5	1	1	3	1	5	5
21111016	广东	1	2	53	4	4	2	0	1	0	1	1	1	1	1	1	1	1	0	1	1	1	1	1	1	5	4	5	1	4	1	1	5	5
21111017	广东	1	2	42	2	4	2	0	2	1	1	1	1	1	1	1	1	1	0	1	1	1	1	1	1	5	5	5	2	2	4	2	5	5
21111018	广东	1	2	24	2	4	1	0	4	0	1	0	1	1	1	1	1	0	1	1	1	1	1	1	0	5	5	5	2	3	3	3	3	3
21111019	广东	1	2	50	2	4	1	0	5	0	1	0	0	0	1	1	1	1	0	1	1	1	0	1	1	3	3	4	3	4	3	4	4	4
21111020	广东	1	2	46	2	6	1	0	4	1	1	1	1	1	1	1	1	1	1	1	1	1	1	1	1	5	5	5	4	5	3	3	3	3
21111021	广东	1	2	52	2	2	1	0	4	0	1	0	0	1	1	1	1	1	0	1	1	1	0	1	0	1	4	1	2	2	2	1	4	4
21111022	广东	2	1	60	2	4	1	0	4	1	1	0	0	0	1	1	1	1	1	1	1	1	0	1	1	5	4	4	2	1	2	2	3	5
21111023	广东	1	1	60	2	4	2	0	4	0	1	0	0	0	1	1	1	1	1	1	1	1	1	1	1	5	4	4	2	1	2	2	2	5
21111024	广东	1	2	37	2	6	2	0	2	1	1	1	0	1	1	1	1	1	0	1	1	1	0	0	1	5	5	5	4	2	4	4	3	3
21111025	广东	1	1	19	1	3	1	1	2	0	1	1	1	1	1	1	1	1	1	1	1	1	0	1	1	3	4	4	1	2	2	2	5	5
21111026	广东	1	1	28	2	6	1	1	4	1	1	1	1	1	1	1	1	1	0	1	1	1	1	1	1	4	4	5	1	1	1	1	3	4
21111027	广东	1	2	27	2	3	2	0	1	0	1	0	0	1	1	1	1	1	0	1	1	1	0	1	1	3	3	3	2	2	2	2	3	3
21111028	广东	1	2	17	1	5	2	0	1	0	0	0	1	1	1	1	1	1	0	1	1	1	1	0	1	2	1	5	2	3	3	3	3	2
21111029	广东	1	2	16	1	5	2	0	1	1	1	1	1	1	1	1	1	1	1	1	1	1	0	1	1	3	3	5	3	2	2	2	3	4
21111030	广东	1	1	18	1	5	1	0	3	1	1	1	0	1	1	1	1	1	0	1	1	1	1	1	0	4	4	3	2	2	1	2	4	5
21111031	广东	1	1	26	1	6	2	0	2	1	1	0	0	1	1	1	1	0	0	0	0	1	1	1	1	3	3	4	3	2	2	2	3	3
21111032	广东	1	2	20	1	4	1	0	3	0	1	1	1	1	1	0	0	0	0	1	1	0	1	1	0	3	4	4	2	4	3	3	2	3
21111033	广东	1	1	30	2	5	2	0	2	0	1	0	0	1	1	1	0	1	1	1	1	1	1	1	0	3	3	3	3	2	2	2	3	4
21111034	广东	1	1	50	2	3	2	0	2	1	1	0	0	0	1	1	1	1	0	1	1	1	1	1	1	4	4	4	2	2	2	2	3	3
21111035	广东	1	1	28	2	3	2	0	4	0	1	1	0	1	1	1	1	0	0	0	0	1	0	0	0	4	4	4	1	2	1	1	3	3
21111036	广东	1	1	20	1	3	2	0	3	1	1	0	1	1	1	1	1	0	0	1	1	1	1	0	1	3	3	3	1	2	1	1	3	4
21111037	广东	1	1	20	1	3	2	0	1	1	1	1	0	0	1	1	1	1	0	1	1	1	0	1	1	3	4	1	1	1	2	1	3	4
21111038	广东	1	1	22	1	6	2	0	1	1	1	1	1	1	1	1	1	1	1	1	1	1	1	1	1	4	3	4	3	4	2	2	4	3
21111039	广东	1	1	22	1	3	2	1	4	1	1	0	0	1	1	1	1	1	0	0	0	1	0	1	1	3	3	3	2	3	2	2	3	4
21111040	广东	1	2	42	2	1	2	0	3	1	1	1	0	1	1	1	0	1	0	1	1	1	1	1	1	3	3	4	3	3	3	3	3	3
21111041	广东	1	1	44	2	3	2	0	3	0	1	0	0	1	1	1	1	0	0	1	1	1	1	1	0	4	4	4	3	3	3	3	3	3
21111042	广东	1	1	44	2	3	2	0	1	1	1	1	1	1	1	1	1	1	0	1	1	1	1	1	1	4	2	5	2	4	4	3	2	3
21111043	广东	1	1	50	2	3	1	0	5	1	1	1	1	1	1	1	1	1	0	1	1	1	0	1	1	3	4	4	3	3	1	2	3	3
21111044	广东	1	2	25	1	6	1	0	2	0	1	0	0	0	1	1	1	1	0	1	1	1	0	1	1	2	1	2	2	2	2	2	4	4
21111045	广东	1	1	50	2	2	2	0	3	1	1	0	0	1	1	1	1	0	0	1	1	1	0	0	1	4	2	3	1	4	2	3	2	2
21111046	广东	1	2	19	1	5	1	0	2	0	1	1	1	1	1	1	0	0	0	0	0	0	0	0	0	2	3	2	2	1	1	1	3	3
21111047	广东	1	2	19	1	4	2	0	2	0	1	0	0	1	1	1	1	1	0	1	1	1	1	1	1	3	3	5	1	1	1	3	1	1
21111048	广东	1	2	23	1	4	2	0	4	1	1	1	0	1	1	1	1	1	1	1	1	1	0	1	1	2	2	2	2	2	2	2	2	2
21111049	广东	1	2	38	2	7	1	0	5	1	1	1	1	1	1	1	1	1	1	1	1	1	1	1	1	4	4	4	3	3	4	3	3	3
21111050	广东	2	2	24	1	5	2	0	3	0	1	1	1	1	1	1	1	1	0	1	1	0	1	1	1	3	3	4	2	2	3	2	2	3
21111051	广东	1	2	51	2	4	1	0	2	1	1	1	1	1	1	1	1	1	1	0	1	1	1	1	1	4	4	4	1	2	2	1	3	3
21111052	广东	1	1	43	2	4	2	0	4	1	1	1	1	1	1	1	1	1	0	1	0	1	1	1	1	4	4	5	5	4	2	2	4	3
21111053	广东	2	1	42	2	4	1	0	2	0	1	1	1	1	1	1	1	1	0	1	1	1	0	1	1	5	3	5	4	3	4	3	5	5
21111054	广东	1	2	46	2	3	1	0	3	1	1	1	0	1	1	1	1	1	0	1	1	1	1	1	1	4	4	4	3	3	2	2	3	3
21111055	广东	1	2	37	2	7	1	0	3	1	1	1	1	1	1	1	1	1	0	1	1	1	1	1	1	5	4	4	3	3	4	3	3	3
21111056	广东	1	2	37	2	7	1	0	3	0	1	1	1	1	1	1	1	1	1	1	1	1	1	1	1	5	4	5	2	2	3	2	3	4
21111057	广东	1	1	45	2	4	1	0	2	1	1	1	1	1	1	1	1	1	0	1	1	1	0	1	1	3	3	4	4	4	3	4	4	3
21111058	广东	1	1	25	1	5	2	0	4	1	1	1	1	1	1	1	1	1	0	1	1	1	1	1	1	4	3	5	3	3	3	3	3	3
21111059	广东	1	1	35	2	7	1	1	1	1	1	1	1	1	1	1	1	1	0	1	1	1	1	1	1	3	3	4	2	3	3	2	3	4
21111060	广东	1	2	41	2	4	1	0	2	0	1	1	1	1	1	1	1	1	0	1	1	1	0	1	1	4	4	4	3	4	4	3	4	4
21111061	广东	1	1	45	2	6	1	0	3	1	1	1	1	1	1	1	1	1	0	1	1	1	1	1	1	3	3	3	3	3	3	2	3	3
21111062	广东	1	2	43	2	3	2	0	1	0	1	0	0	1	1	1	0	1	0	0	0	1	0	1	1	4	5	5	3	2	2	2	3	3
21111063	广东	1	2	44	2	4	2	0	4	0	1	1	1	1	1	1	1	1	0	1	1	1	1	1	1	4	5	5	1	2	3	3	4	4
21111064	广东	1	1	42	2	3	2	0	1	1	1	1	0	1	1	1	1	0	0	1	1	1	1	1	1	4	4	4	3	3	3	2	3	3
21111065	广东	1	2	22	2	4	2	1	3	1	1	1	1	1	1	1	1	1	1	1	1	1	0	1	1	3	3	4	2	3	3	3	3	2
21111066	广东	1	2	35	2	6	2	0	2	0	1	0	1	1	1	1	1	1	1	1	1	1	0	1	1	4	3	4	2	3	3	2	3	3
21111067	广东	1	2	28	2	7	2	0	3	1	1	1	1	1	1	1	1	1	0	1	1	1	1	1	1	5	3	5	2	2	2	2	3	3
21111068	广东	1	2	20	1	4	2	0	2	1	0	0	0	1	1	1	1	0	0	1	1	1	1	1	1	5	5	5	2	3	2	4	2	3
21111069	广东	1	2	27	2	3	2	1	1	1	1	0	1	0	1	1	1	0	0	1	1	1	1	1	0	2	4	4	2	2	2	2	3	3
21111070	广东	1	1	19	1	4	1	0	3	1	1	1	1	1	1	1	1	1	1	1	1	1	1	1	1	4	5	5	2	3	3	2	5	4
21111071	广东	1	2	21	1	4	1	0	4	1	1	0	1	1	1	1	1	1	1	1	1	1	1	1	1	3	3	4	2	3	3	2	3	3
21111072	广东	1	1	46	2	2	2	0	1	0	1	0	0	0	1	1	1	1	1	1	1	1	0	1	1	4	3	5	2	2	2	3	4	3
21111073	广东	1	2	66	2	6	1	0	5	1	1	1	1	1	1	1	1	1	1	1	1	1	0	1	1	5	5	5	5	5	3	2	4	5
21111074	广东	1	1	54	2	2	2	1	4	1	1	1	0	1	1	1	1	1	0	1	1	1	0	1	1	4	4	4	2	2	2	2	4	4
21111075	广东	1	2	24	2	4	1	0	4	0	1	1	1	1	1	1	1	1	1	0	1	1	1	1	0	3	3	4	2	2	2	2	3	3
21111076	广东	1	1	21	1	3	1	1	4	0	1	1	1	1	1	1	1	1	0	1	1	0	1	0	1	4	4	4	3	2	2	2	4	4
21111077	广东	1	2	30	2	6	2	0	5	1	1	1	1	1	1	1	1	1	0	1	1	1	1	1	1	3	2	4	2	4	5	5	5	5
21111078	广东	1	2	24	1	5	2	0	2	1	1	0	1	0	1	1	1	1	1	1	1	1	0	1	1	2	4	5	2	1	1	1	3	2
21111079	广东	1	1	30	2	2	2	0	4	1	1	0	0	1	1	1	1	1	0	1	1	1	0	0	0	2	2	5	2	4	4	2	3	3
21111080	广东	1	2	28	2	7	2	0	1	1	1	1	1	1	1	1	1	1	0	1	1	1	1	1	1	4	4	1	1	1	1	1	3	2
21111081	广东	1	1	37	2	5	2	0	3	1	0	0	0	0	1	1	0	0	0	0	0	0	0	0	0	3	4	5	5	4	5	5	4	4
21111082	广东	1	1	29	2	5	2	0	4	0	1	1	1	1	1	1	1	0	1	1	1	1	1	1	1	3	3	4	2	2	2	2	4	4
21111083	广东	1	1	31	2	6	2	0	4	1	1	1	0	1	1	1	1	1	0	1	1	1	0	1	1	4	3	5	1	2	1	2	3	3
21111084	广东	1	2	30	2	4	2	0	2	1	1	0	1	1	1	1	1	1	0	1	1	1	1	1	1	3	3	4	2	2	4	3	3	4
21111085	广东	1	1	65	2	3	2	0	3	1	0	1	1	1	1	1	1	1	0	1	1	1	1	0	0	4	4	4	4	4	3	2	4	4
21111086	广东	1	1	23	2	3	1	0	4	1	1	0	1	1	1	1	1	1	0	1	1	1	1	1	1	4	5	4	2	3	4	4	3	3
21111087	广东	1	1	23	1	4	2	0	2	1	1	1	1	1	1	1	1	1	0	1	1	1	0	1	1	3	3	4	2	2	3	2	3	3
21111088	广东	1	1	30	2	5	1	0	3	0	1	1	0	0	1	1	1	1	1	1	1	1	1	1	1	3	3	3	2	3	3	3	3	3
21111089	广东	1	2	31	2	7	1	0	2	0	1	1	1	1	1	1	1	1	0	1	1	1	1	1	1	4	4	4	3	4	4	4	4	3
21111090	广东	2	2	29	2	3	1	0	2	1	1	1	1	1	1	1	1	1	0	1	1	1	1	1	1	5	4	5	5	2	3	3	2	2
21111091	广东	2	2	30	2	4	1	0	4	1	1	1	1	1	1	1	1	1	0	1	1	1	1	0	1	5	5	5	5	5	5	3	4	2
21111092	广东	1	2	31	2	3	1	0	2	0	0	1	0	1	1	1	0	1	0	1	1	1	0	1	1	4	4	4	2	2	2	2	5	5
21111093	广东	1	2	38	2	3	2	0	2	0	1	1	1	1	1	1	1	1	0	1	1	1	0	1	1	3	4	5	2	3	3	3	3	3
21111094	广东	1	2	33	2	6	2	0	2	1	1	1	0	1	1	1	1	1	0	1	1	1	1	1	1	4	4	4	2	2	3	2	4	4
21111095	广东	1	1	26	1	7	1	0	2	1	1	1	0	1	1	1	1	1	0	1	1	1	1	1	1	3	3	3	2	2	3	2	3	3
21111096	广东	1	2	54	2	2	2	0	4	1	1	0	0	1	1	1	1	1	0	1	1	1	0	1	1	1	1	5	2	1	1	1	5	4
21111097	广东	1	2	25	2	3	2	0	1	0	0	0	0	1	1	1	1	1	0	1	1	1	0	1	1	1	1	4	2	2	2	2	3	1
21111098	广东	1	1	28	2	4	2	0	1	0	1	1	1	1	1	1	1	1	1	1	1	1	0	1	1	1	3	1	3	3	4	3	3	3
21111099	广东	1	2	46	2	3	2	0	3	1	1	0	1	1	1	0	1	1	0	1	1	1	0	1	1	4	3	3	2	2	2	5	3	4
21111100	广东	1	1	43	3	3	2	0	4	1	1	0	1	1	1	0	1	1	0	1	1	1	0	1	1	5	4	5	2	3	3	2	5	5
21111101	广东	1	1	66	2	7	1	0	3	1	1	1	0	1	1	1	1	1	0	0	1	1	1	1	1	5	5	5	2	2	2	2	4	4
21111102	广东	1	1	35	2	5	2	0	3	1	1	1	1	1	1	1	1	1	0	0	1	1	1	0	1	4	3	4	1	3	1	1	1	2
21111103	广东	1	2	28	2	3	2	0	2	1	1	1	1	1	1	1	1	1	0	0	1	1	1	0	1	4	3	5	2	2	2	2	2	2
21111104	广东	1	1	57	2	7	1	0	3	0	1	0	0	1	1	1	1	1	1	1	1	1	1	1	1	4	4	4	2	3	3	2	2	4
21111105	广东	1	2	31	2	6	1	1	2	0	1	1	1	1	1	1	1	1	0	1	1	1	1	1	1	5	4	5	2	2	3	2	3	3
21111106	广东	1	2	27	1	4	2	0	4	1	1	1	0	1	1	1	0	0	0	0	0	1	1	1	1	3	3	4	3	3	3	3	3	3
21111107	广东	1	2	34	2	2	2	0	1	0	1	0	0	0	1	1	1	0	0	0	0	1	1	1	1	3	3	4	2	2	2	2	4	4
21111108	广东	1	2	19	1	3	2	0	3	1	1	0	0	1	1	1	1	1	1	1	1	1	1	1	1	4	5	5	3	3	3	1	4	3
21111109	广东	1	2	69	2	2	2	0	2	0	1	0	0	1	1	1	1	1	0	1	1	1	0	1	1	2	2	2	2	2	2	2	2	2
21111110	广东	1	2	36	2	4	1	0	4	1	1	1	0	1	1	1	1	1	0	1	1	1	1	1	1	5	5	5	3	1	3	1	3	3
21211001	广东	1	2	22	1	4	2	0	3	0	1	1	1	1	1	1	1	0	0	1	1	0	0	0	0	3	3	3	2	4	4	4	3	3
21211002	广东	1	2	49	2	7	2	0	3	1	1	0	1	1	1	1	1	1	1	1	1	1	1	1	1	3	3	4	4	4	4	4	3	4
21211003	广东	1	1	29	1	7	1	0	1	0	1	1	1	1	1	1	1	1	0	1	1	1	1	1	1	3	3	4	3	3	4	2	3	3
21211004	广东	1	1	27	1	6	2	0	1	0	1	1	1	0	1	1	1	1	0	1	1	1	1	1	1	3	3	4	3	3	4	2	3	3
21211005	广东	1	1	28	2	7	2	0	4	1	1	1	1	1	1	1	1	1	0	1	1	1	0	1	1	3	3	3	3	3	3	3	3	3
21211006	广东	1	1	28	2	7	2	0	4	1	1	1	1	1	1	1	1	1	0	1	1	1	0	1	1	3	3	3	3	3	3	3	3	3
21211007	广东	1	1	36	2	6	2	0	2	0	1	1	0	1	1	1	1	1	1	1	1	1	1	1	1	3	3	3	2	2	2	3	2	2
21211008	广东	1	1	50	2	7	2	0	3	0	1	1	0	1	1	1	1	1	1	1	1	1	1	1	1	3	3	3	2	2	2	3	2	2
21211009	广东	1	2	46	2	7	2	0	3	0	1	1	0	1	1	1	1	1	1	1	1	1	1	1	1	3	4	4	3	3	3	2	3	2
21211010	广东	1	1	54	2	2	2	0	2	1	1	1	1	1	1	1	1	1	0	1	1	1	0	1	1	4	4	5	1	1	1	1	4	4
21211011	广东	1	1	31	2	7	1	0	2	0	1	0	0	1	1	1	1	1	1	1	1	1	0	1	1	3	3	3	2	2	2	2	3	3
21211012	广东	1	1	34	2	3	1	0	4	0	1	0	0	1	1	1	1	0	0	1	1	1	0	1	1	3	3	3	3	3	3	3	3	3
21211013	广东	1	1	25	1	4	2	0	1	1	1	0	1	1	1	1	1	1	0	1	1	1	1	1	1	1	3	1	2	4	3	3	2	3
21211014	广东	1	1	23	1	5	2	0	3	1	1	1	1	1	1	1	1	1	0	1	1	1	1	1	0	5	3	3	3	4	4	3	2	3
21211015	广东	1	2	30	1	6	1	0	1	0	1	1	1	1	1	1	1	1	1	1	1	1	0	1	1	5	5	5	2	2	2	1	5	5
21211016	广东	1	2	23	2	3	2	0	2	1	1	1	1	1	1	1	1	0	0	1	1	1	1	1	1	5	1	1	3	4	3	2	3	3
21211017	广东	1	1	34	2	6	1	0	5	1	1	0	1	1	1	1	1	1	0	1	1	1	1	1	1	3	4	3	3	2	3	4	3	3
21211018	广东	1	1	27	1	7	2	0	3	1	1	1	0	1	1	1	1	1	1	1	1	1	1	1	1	3	2	5	2	2	2	2	3	4
21211019	广东	1	2	23	2	4	2	0	2	0	1	1	1	1	1	1	1	1	1	1	1	1	1	1	1	2	4	5	2	2	2	3	4	4
21211020	广东	1	2	22	1	6	2	0	1	0	1	1	1	1	1	1	1	1	1	1	1	1	0	0	0	3	4	3	1	1	2	2	3	4
21211021	广东	1	1	22	1	6	2	1	4	0	1	1	0	1	1	1	1	1	1	1	1	1	0	1	1	3	3	5	5	4	3	3	4	4
21211022	广东	1	1	21	1	6	2	0	3	0	1	1	0	1	1	1	1	1	0	1	1	1	1	1	1	3	5	5	2	2	2	3	5	5
21211023	广东	1	1	51	2	4	2	0	2	0	1	0	1	1	1	1	1	1	0	1	1	1	0	1	1	1	4	2	2	2	3	3	2	3
21211024	广东	1	2	50	2	3	2	1	5	1	1	1	1	1	1	1	1	1	0	1	1	1	1	1	1	5	4	5	1	4	2	2	4	4
21211025	广东	1	1	24	2	6	1	0	1	1	1	1	1	1	1	1	1	1	0	1	1	1	1	1	1	3	3	5	3	1	2	2	3	3
21211026	广东	1	2	35	2	3	1	0	2	0	1	1	0	1	1	1	1	1	1	1	1	1	1	1	1	3	3	1	3	3	3	3	1	1
21211027	广东	1	1	60	2	6	2	0	4	0	1	1	0	1	1	1	1	1	0	1	1	1	0	1	1	4	4	4	4	3	3	2	4	3
21211028	广东	1	2	61	2	4	2	0	2	1	1	0	1	1	1	1	1	1	0	1	1	1	1	1	1	5	2	5	1	1	1	1	4	5
21211029	广东	1	1	60	2	4	2	0	3	0	1	0	0	1	1	1	1	0	0	1	1	0	0	1	1	3	1	5	4	3	2	1	1	1
21211030	广东	1	1	60	2	7	1	1	2	0	1	1	1	1	1	1	1	1	1	1	1	1	1	1	1	2	2	4	2	2	2	2	4	4
21211031	广东	1	2	63	2	2	2	1	3	1	1	1	0	1	1	1	1	1	1	1	1	1	1	1	1	4	3	4	2	3	2	2	4	4
21211032	广东	1	1	63	2	3	2	0	2	1	1	1	0	1	1	0	0	0	0	0	0	1	0	0	0	3	3	2	2	2	3	3	3	2
21211033	广东	1	2	62	2	6	1	1	4	0	1	1	0	1	1	1	1	1	0	1	1	1	0	1	0	5	5	5	1	1	1	1	1	5
21211034	广东	1	1	62	2	2	2	0	2	0	1	1	1	1	1	1	1	1	1	1	1	1	1	1	1	4	4	4	2	2	2	2	2	2
21211035	广东	1	2	60	2	3	2	0	2	1	1	1	0	1	1	1	1	1	0	1	1	1	0	1	1	4	4	5	2	2	4	4	4	2
21211036	广东	1	2	61	2	2	2	0	2	1	1	1	0	0	1	1	1	1	0	1	1	1	0	1	1	4	4	4	2	3	4	4	5	5
21211037	广东	1	1	62	2	3	2	0	1	1	1	1	0	1	1	1	1	1	0	0	1	1	1	1	1	3	3	4	1	1	3	2	3	4
21211038	广东	1	1	63	2	4	2	0	1	0	1	0	0	1	1	1	1	1	0	1	1	1	0	1	1	5	5	5	2	2	2	1	2	3
21211039	广东	1	1	63	2	4	2	0	2	1	1	0	1	0	1	1	0	0	1	1	1	1	1	1	1	5	3	5	1	3	3	1	5	3
21211040	广东	1	1	23	1	5	2	0	4	1	1	1	1	1	1	1	1	1	0	1	1	0	1	1	1	3	4	3	3	3	4	4	3	3
21211041	广东	1	2	23	1	5	2	0	4	1	1	1	0	1	1	1	1	1	0	1	1	1	1	1	1	4	3	5	2	3	3	2	3	3
21211042	广东	1	2	23	1	3	1	0	1	0	1	1	0	1	1	1	1	1	0	1	1	1	0	0	1	2	4	5	1	3	4	5	1	4
21211043	广东	1	2	40	2	3	2	0	1	1	1	0	0	0	1	1	1	0	0	1	0	1	0	1	1	3	3	3	3	3	3	2	3	3
21211044	广东	1	2	55	2	4	2	0	1	0	1	1	0	1	1	1	1	1	0	1	1	1	1	1	1	4	2	4	1	4	4	2	2	4
21211045	广东	1	2	29	2	3	1	0	4	0	1	1	1	1	1	1	1	1	0	1	1	1	0	1	1	5	5	5	2	3	3	4	5	5
21211046	广东	1	2	35	2	3	2	0	3	1	1	1	0	1	1	1	0	1	0	1	1	0	0	0	1	5	5	3	1	4	4	1	5	5
21211047	广东	1	2	43	2	4	1	0	1	1	1	0	1	1	1	1	1	1	0	1	1	1	0	1	1	2	4	4	2	4	2	2	3	3
21211048	广东	1	1	52	2	4	1	0	2	0	1	1	1	1	1	1	1	1	0	1	1	1	0	1	1	4	3	5	3	4	5	2	3	4
21211049	广东	1	1	42	2	5	1	0	4	0	1	1	1	1	1	1	1	1	0	1	1	1	0	1	1	4	4	4	5	4	2	2	5	5
21211050	广东	1	1	27	2	4	2	0	4	1	1	1	1	1	1	1	1	0	0	0	0	1	0	1	1	1	1	5	1	3	1	1	5	5
21211051	广东	1	2	45	2	2	2	0	2	0	1	0	0	0	1	1	0	0	0	1	1	0	0	0	0	2	5	3	1	2	2	2	2	2
21211052	广东	1	2	48	2	3	2	0	3	0	1	0	0	0	1	1	1	1	0	1	1	1	0	1	1	4	4	4	4	2	2	2	2	4
21211053	广东	1	2	40	2	6	2	1	1	1	1	0	0	0	1	1	1	1	0	1	1	1	0	1	1	4	4	4	2	2	2	2	4	4
21211054	广东	1	1	58	2	4	2	0	1	0	1	0	0	1	1	1	1	1	0	1	1	1	0	1	1	4	4	4	1	4	3	3	3	4
21211055	广东	1	1	43	2	3	2	0	2	0	1	0	1	1	1	1	1	0	0	1	1	1	1	1	1	5	4	5	1	1	3	3	3	3
21211056	广东	1	1	58	2	5	2	0	5	0	1	0	0	1	1	1	1	1	0	1	1	1	0	1	1	3	1	1	2	2	3	3	1	1
21211057	广东	1	1	57	2	2	2	1	3	1	1	0	0	1	1	1	1	0	0	1	1	1	0	1	1	4	4	4	2	2	2	2	4	4
21211058	广东	1	2	24	2	5	2	0	3	0	1	1	1	1	1	1	1	1	0	1	1	1	1	1	1	3	4	4	2	4	4	2	2	2
21211059	广东	1	1	83	2	2	2	0	1	0	1	0	0	0	1	1	1	0	0	1	1	1	0	0	1	3	3	2	2	2	2	2	4	4
21211060	广东	1	1	74	2	1	2	1	1	1	1	0	0	1	1	1	1	0	0	1	1	1	1	1	1	3	3	3	2	2	2	2	4	4
21211061	广东	1	1	77	2	2	2	0	1	0	1	0	0	0	1	1	1	0	0	1	1	1	1	1	1	4	4	2	2	2	2	2	3	3
21211062	广东	1	1	74	2	3	2	0	1	0	1	0	0	1	1	1	1	0	0	1	1	1	0	1	1	2	2	4	2	2	2	2	4	4
21211063	广东	1	1	76	2	2	2	0	2	0	1	0	0	1	1	1	1	1	0	1	1	1	0	1	1	4	1	5	2	2	2	3	4	5
21211064	广东	1	1	68	2	3	2	0	2	1	1	1	1	1	1	1	1	1	1	1	1	1	1	1	1	4	2	4	3	4	4	2	5	5
21211065	广东	1	1	65	2	4	2	0	2	0	1	1	1	1	1	1	1	0	1	1	1	1	0	1	1	4	4	4	1	2	1	1	5	5
21211066	广东	1	1	72	2	3	2	0	2	1	1	0	0	1	1	1	1	1	0	1	1	1	0	1	1	5	3	5	2	2	2	2	3	4
21211067	广东	1	1	68	2	3	2	0	1	0	1	0	0	0	1	1	1	1	0	1	1	1	0	1	1	4	2	4	2	2	2	2	4	4
21211068	广东	1	1	65	2	2	2	0	3	1	1	1	1	1	1	1	1	0	0	0	1	1	1	0	0	4	4	4	3	3	3	3	3	3
21211069	广东	1	1	83	2	2	2	0	2	0	0	0	0	0	1	1	1	0	0	1	1	1	0	0	0	3	2	2	2	2	2	3	2	2
21211070	广东	1	1	70	2	3	2	0	3	1	1	1	1	1	1	1	1	1	1	1	1	1	1	1	1	5	4	5	4	4	4	4	4	4
21211071	广东	1	1	74	2	3	2	0	2	0	1	0	1	1	1	1	1	1	0	1	1	1	1	1	1	5	3	5	2	2	4	2	3	4
21211072	广东	1	1	87	2	1	2	0	2	1	1	0	0	1	1	1	1	0	0	0	1	1	1	0	0	4	3	4	1	2	2	2	2	2
21211073	广东	1	2	65	2	5	2	0	4	1	1	0	0	0	1	1	0	0	0	1	1	1	0	0	0	5	5	5	4	4	2	1	5	5
21211074	广东	1	1	70	2	6	2	0	1	1	1	1	0	1	1	1	1	1	0	1	1	1	1	1	1	5	4	5	2	4	3	3	4	4
21212001	广东	1	2	46	3	4	2	0	3	1	1	0	0	0	1	1	1	1	1	1	1	1	0	1	1	1	5	5	3	2	2	2	5	5
21212002	广东	1	1	42	2	3	2	0	4	0	1	1	1	1	1	1	1	1	0	1	1	1	0	1	1	5	4	5	2	2	3	3	3	3
21212003	广东	1	1	45	2	3	2	0	2	0	1	1	0	1	1	1	1	1	0	1	1	1	0	1	1	4	4	4	3	3	3	3	3	3
21212004	广东	1	2	45	2	2	2	1	2	1	1	0	1	1	1	1	1	1	0	1	1	1	1	1	1	2	2	3	2	2	2	3	2	2
21212005	广东	1	2	24	2	3	2	0	2	0	1	0	1	1	1	1	1	1	0	1	1	1	1	1	1	2	2	4	5	4	3	3	4	5
21212006	广东	1	2	22	1	6	2	0	2	1	1	1	1	1	1	1	1	1	1	1	1	1	1	1	1	1	5	5	1	3	2	1	3	2
21212007	广东	1	2	49	2	2	2	0	1	0	1	0	0	1	1	1	1	0	0	1	1	1	0	1	1	3	3	2	2	2	2	2	3	3
21212008	广东	1	1	44	2	3	2	0	3	1	1	0	0	1	1	1	1	1	0	1	1	1	0	1	1	5	5	4	3	5	5	3	3	3
21212009	广东	1	2	40	2	3	2	0	5	1	1	1	0	1	1	1	1	1	1	1	1	1	0	1	1	3	5	5	2	3	2	2	3	4
21212010	广东	1	1	33	2	2	2	0	4	0	0	0	0	0	1	1	0	0	0	0	1	1	0	0	1	3	3	5	2	2	3	3	3	3
21212011	广东	1	1	31	3	4	2	0	5	0	1	1	1	1	1	1	1	1	1	1	1	1	1	1	1	5	5	5	1	1	2	2	4	4
21212012	广东	1	1	33	2	4	2	0	5	0	1	0	0	1	1	1	1	1	0	0	1	1	1	1	1	5	1	3	1	1	1	1	3	5
21212013	广东	1	1	23	1	6	2	0	4	1	1	0	0	1	1	1	1	1	0	1	1	1	0	0	0	3	5	5	1	3	2	2	3	3
21212014	广东	1	1	37	2	3	2	0	4	0	0	0	0	0	1	1	1	0	0	1	0	1	0	1	1	5	4	5	2	3	2	2	3	4
21212015	广东	1	1	28	2	5	2	0	4	0	0	0	0	0	1	1	1	0	0	1	0	1	0	1	1	3	3	4	3	3	3	2	4	4
21212016	广东	1	2	30	2	3	2	0	4	1	1	1	0	1	1	1	1	0	0	1	1	1	0	1	1	5	4	5	2	2	1	1	3	3
21212017	广东	1	1	65	2	2	2	0	2	0	1	0	0	1	1	1	1	0	0	0	1	1	0	0	0	3	3	3	1	3	2	3	2	2
21212018	广东	1	1	35	2	2	2	0	4	1	1	0	0	1	1	1	1	1	0	1	1	1	0	1	1	3	5	5	2	4	4	2	3	4
21212019	广东	1	2	42	2	3	2	0	5	0	0	0	0	0	1	1	1	1	0	1	1	1	0	1	1	4	4	4	2	2	2	2	4	4
21212020	广东	1	1	25	2	3	2	0	2	1	0	0	0	1	1	1	1	0	0	0	0	0	0	0	0	3	3	3	4	4	3	3	3	3
21212021	广东	1	1	46	2	4	1	0	1	1	1	1	1	1	1	1	1	1	0	1	1	1	0	1	0	4	2	4	1	3	3	2	3	3
21212022	广东	1	1	27	2	4	1	0	4	0	1	0	1	1	1	1	1	1	1	1	1	1	1	1	1	3	3	4	2	2	2	2	4	4
21212023	广东	1	2	27	2	4	2	0	4	0	1	1	1	1	1	1	1	1	0	1	1	0	1	1	1	4	4	5	1	1	1	1	4	4
21212024	广东	1	2	36	2	5	2	0	4	1	1	1	1	1	1	1	1	1	0	1	1	1	1	1	1	4	3	5	3	1	3	3	4	3
21212025	广东	1	2	25	2	4	1	0	1	1	1	0	0	1	1	1	0	0	0	1	1	1	1	1	1	2	4	4	2	2	4	2	4	4
21212026	广东	1	1	30	2	5	2	0	4	1	1	1	0	1	1	1	1	0	0	1	1	1	0	1	1	5	3	5	2	4	5	3	5	5
21212027	广东	1	2	26	2	4	2	0	4	0	0	1	1	1	1	1	1	1	1	1	1	1	1	1	0	4	3	5	1	3	3	2	3	5
21212028	广东	1	1	57	2	1	1	0	2	1	1	1	0	1	1	1	1	1	0	1	1	1	0	1	1	4	1	5	2	4	4	3	4	3
21212029	广东	1	2	30	2	3	2	0	4	0	1	1	1	1	1	1	1	1	0	0	1	1	1	1	0	3	3	5	2	4	3	2	2	3
21212030	广东	1	2	23	2	4	2	0	1	0	1	1	1	1	1	1	1	1	0	1	1	1	1	1	1	3	3	2	2	4	3	2	3	3
21212031	广东	1	2	21	2	3	2	0	2	1	1	1	0	1	1	1	1	1	0	1	1	1	0	1	1	2	3	3	2	4	2	2	2	2
21212032	广东	1	1	44	2	3	1	0	1	1	1	1	1	1	1	1	1	0	0	1	1	1	0	1	0	3	4	5	3	3	3	3	4	4
21212033	广东	1	1	25	1	7	1	0	3	0	1	1	1	1	1	1	1	1	1	1	1	1	0	1	1	4	3	5	2	2	2	2	4	4
21212034	广东	1	2	25	2	6	1	0	3	0	1	1	1	1	1	1	1	1	1	1	1	1	0	1	1	3	3	3	3	3	2	2	3	3
21212035	广东	1	1	42	2	4	1	0	3	0	1	1	1	1	1	1	1	1	1	1	1	1	0	1	1	5	3	4	3	3	3	1	4	4
21212036	广东	1	2	38	2	3	2	0	2	1	1	0	0	1	1	1	1	1	0	1	1	1	0	1	1	4	4	4	1	1	1	1	4	4
21212037	广东	1	2	75	2	1	2	0	2	0	1	1	0	1	1	1	1	1	0	1	1	1	1	1	1	3	3	4	3	4	3	3	2	2
21212038	广东	1	1	66	2	3	2	0	1	0	0	0	0	0	1	1	1	1	0	1	1	1	0	1	1	3	3	3	3	3	2	3	3	3
21212039	广东	1	2	42	2	7	2	0	2	0	1	0	0	1	1	1	1	1	0	1	1	1	1	1	1	3	3	3	4	3	3	3	3	3
21212040	广东	1	1	62	2	4	2	0	3	0	1	1	0	0	1	1	1	1	0	1	1	1	0	1	1	4	4	3	2	2	3	3	3	3
21212041	广东	1	2	61	2	2	2	0	3	0	1	0	0	1	1	1	1	1	0	1	1	1	0	1	1	3	3	5	3	3	3	3	3	3
21212042	广东	1	2	30	2	6	1	0	5	0	1	0	1	0	1	1	1	1	0	1	1	1	0	1	1	5	5	5	1	1	2	1	3	3
21212043	广东	1	1	60	2	7	2	0	4	0	1	1	0	0	1	1	1	1	0	1	1	1	0	1	1	4	4	5	2	2	2	2	3	3
21212044	广东	1	1	45	2	7	2	0	3	1	1	1	1	1	1	1	1	1	0	1	1	1	0	1	1	5	5	5	3	3	5	5	3	3
21212045	广东	1	2	52	2	7	2	0	3	1	1	1	1	1	1	1	1	1	0	1	1	1	0	1	1	5	5	5	3	3	5	5	3	3
21212046	广东	1	1	58	2	4	2	0	1	0	1	0	0	1	1	1	1	1	0	1	1	1	1	1	1	3	2	3	2	2	2	2	3	3
21212047	广东	1	2	60	2	5	2	0	1	0	1	0	0	1	1	1	1	1	0	1	1	1	0	1	1	3	2	3	2	2	2	2	3	3
21212048	广东	1	2	60	2	4	1	0	2	1	1	0	0	0	1	1	1	1	0	1	1	1	0	1	1	4	3	3	3	4	4	4	3	4
21212049	广东	1	2	30	2	4	1	0	4	1	1	0	0	0	1	1	1	1	1	1	1	1	0	1	1	5	4	5	1	1	2	1	5	5
21212050	广东	1	2	43	2	5	1	0	2	1	1	0	0	0	1	1	1	1	0	1	1	1	0	1	1	4	3	5	2	4	3	2	3	3
21212051	广东	1	2	28	2	6	1	0	4	1	1	0	0	1	1	1	1	1	0	1	1	1	0	1	1	3	3	5	2	2	2	2	3	3
21212052	广东	1	2	60	4	1	2	0	2	0	1	1	0	1	1	1	1	1	0	1	1	1	0	1	1	3	3	5	2	2	2	2	3	3
21212053	广东	1	1	33	2	4	2	0	2	0	1	0	1	0	1	1	1	1	0	1	1	1	0	1	1	3	3	5	2	2	2	2	3	3
21212054	广东	1	2	52	2	6	2	0	2	0	1	0	1	1	1	1	1	1	0	1	1	1	1	0	0	3	3	3	3	3	3	3	3	3
21212055	广东	1	2	28	2	7	2	0	2	0	1	0	1	1	1	1	1	1	0	1	0	1	1	0	0	3	3	4	3	3	4	4	3	3
21212056	广东	1	2	51	2	5	2	0	4	1	1	0	0	1	1	1	1	1	0	1	1	1	1	1	1	3	3	3	3	3	3	3	3	3
21212057	广东	1	2	34	2	3	2	1	2	0	1	0	1	0	1	1	1	1	1	1	1	1	0	1	1	2	2	3	3	3	3	3	4	4
21212058	广东	1	2	54	2	3	2	0	5	1	1	0	0	1	1	1	1	1	0	1	1	1	1	1	1	3	3	3	3	3	3	3	3	3
21212059	广东	1	2	61	2	1	2	0	2	0	1	0	1	1	1	1	1	1	0	1	1	1	1	1	1	4	2	3	2	2	2	2	2	2
21212060	广东	3	1	33	2	6	2	0	2	0	1	1	1	1	1	1	1	1	0	1	1	1	1	1	1	3	2	2	2	2	3	3	3	3
21212061	广东	3	2	24	2	5	2	0	3	1	1	1	1	1	1	1	1	0	0	1	1	1	1	0	1	3	3	4	3	4	3	2	3	2
21212062	广东	3	2	28	2	4	2	0	4	0	1	1	1	1	1	1	1	1	0	1	1	1	0	0	0	3	4	4	3	3	3	3	4	4
21212063	广东	3	1	27	2	4	2	0	3	1	1	1	1	1	1	1	1	1	1	1	1	1	0	1	1	2	3	4	2	4	3	2	4	3
21212064	广东	3	1	35	2	4	1	0	3	1	1	1	1	1	1	1	1	1	1	1	1	1	0	1	1	2	3	4	2	3	3	4	4	3
21212065	广东	3	1	40	2	3	1	0	3	1	1	1	1	1	1	1	1	1	1	1	1	1	0	1	1	2	3	4	2	2	3	2	4	3
21212066	广东	3	2	40	2	3	2	0	5	1	1	0	0	1	1	1	1	1	1	1	1	1	1	1	1	4	5	4	1	1	2	2	3	4
21212067	广东	3	1	25	2	3	2	0	2	0	1	1	0	0	1	0	1	1	0	1	1	0	0	0	1	4	2	5	2	3	4	2	4	2
21212068	广东	3	1	19	1	5	2	0	1	1	1	1	1	1	1	1	1	1	1	1	1	1	0	1	1	2	2	2	3	3	3	3	3	3
21212069	广东	2	2	18	1	5	2	0	1	1	1	1	1	1	1	1	1	1	1	1	1	1	1	1	1	3	3	3	2	2	2	3	3	4
21212070	广东	2	2	23	1	4	1	0	4	1	1	1	1	1	1	1	1	0	0	1	1	1	1	1	1	4	3	5	2	2	2	2	4	3
21212071	广东	2	1	25	1	4	1	0	3	1	1	1	1	1	1	1	1	0	0	1	1	0	1	0	1	2	2	2	1	1	1	1	2	2
21212072	广东	2	1	27	1	4	2	0	1	0	1	1	1	1	1	1	1	0	0	1	1	1	0	1	0	3	3	3	3	2	2	2	3	3
21212073	广东	2	2	26	1	3	2	0	3	1	1	1	0	0	1	0	1	1	0	1	1	0	0	0	1	4	3	4	2	3	3	5	3	3
21212074	广东	2	2	18	1	4	1	0	1	1	1	1	0	1	1	1	1	0	0	1	0	1	1	1	1	2	3	3	2	2	2	3	3	3
21212075	广东	2	2	28	2	3	1	0	3	1	1	1	1	1	1	1	1	1	1	1	1	1	1	1	1	3	3	4	3	3	3	2	3	3
21212076	广东	1	1	40	2	2	2	0	1	0	1	1	1	1	1	1	1	0	0	0	0	1	0	0	0	4	3	3	2	2	2	2	3	3
21212077	广东	1	1	36	2	3	1	0	3	1	1	0	0	1	1	1	1	1	0	1	0	1	0	1	0	3	3	4	2	3	3	1	4	4
21212078	广东	1	1	29	2	3	2	0	3	1	1	0	0	1	1	1	1	1	0	1	0	1	0	1	0	3	3	4	2	3	3	1	4	4
21212079	广东	1	1	41	2	3	2	0	3	1	1	1	1	1	1	1	1	1	0	1	0	1	0	1	0	3	4	4	2	3	3	1	4	3
21212080	广东	1	1	28	2	3	2	0	2	0	0	1	1	1	1	1	1	0	0	0	1	1	1	0	0	3	2	3	3	3	3	2	4	3
21212081	广东	1	1	30	2	3	2	0	3	1	1	1	1	1	1	0	1	1	0	1	0	1	0	1	0	3	4	4	2	3	3	1	4	3
21212082	广东	1	1	32	2	3	2	0	3	1	1	1	1	1	1	1	1	1	1	1	1	1	0	1	1	3	3	4	2	3	3	1	4	4
21212083	广东	1	1	45	2	4	1	0	3	1	1	1	1	1	1	1	1	1	1	1	1	1	0	1	1	3	4	4	2	3	3	1	4	3
21212084	广东	1	1	26	2	3	1	0	1	0	1	1	0	1	1	1	0	1	1	1	1	1	1	0	0	4	4	4	2	2	3	3	3	3
21212085	广东	1	1	21	1	4	2	0	1	0	1	1	0	1	1	1	1	1	1	1	1	1	0	1	1	2	3	3	2	3	2	3	3	2
21212086	广东	2	2	24	1	7	2	0	4	0	1	1	1	1	1	0	0	1	1	0	1	1	1	1	1	3	2	3	2	2	2	2	4	4
21212087	广东	2	1	26	2	4	1	0	3	0	1	1	1	1	1	1	1	1	1	1	1	1	0	1	1	3	3	3	2	3	2	2	3	3
21212088	广东	2	2	25	2	4	2	0	4	0	1	1	1	1	1	1	1	1	0	1	1	1	1	1	1	5	5	5	2	3	5	2	5	5
21212089	广东	2	2	45	1	7	2	0	2	0	0	0	0	1	1	1	1	1	1	1	1	1	1	1	1	3	3	3	3	3	2	3	4	4
21212090	广东	2	2	45	1	7	1	0	4	0	1	0	1	1	1	0	0	1	1	0	1	1	0	1	0	3	2	3	2	2	2	2	5	3
21212091	广东	2	1	51	2	3	1	0	3	1	1	1	0	1	1	1	1	1	1	1	1	1	0	1	1	4	4	4	3	1	2	2	4	4
21212092	广东	2	1	55	2	3	2	0	5	0	1	1	1	1	1	1	1	1	0	1	1	1	1	1	1	5	4	5	2	3	2	2	3	3
21212093	广东	2	2	40	2	3	1	0	5	0	1	1	1	1	1	1	1	1	0	1	1	1	1	1	1	3	5	4	2	3	2	2	4	3
21212094	广东	2	1	35	2	4	1	0	3	0	1	1	1	1	1	1	1	1	0	1	1	1	1	1	1	3	2	2	2	3	2	1	3	3
21212095	广东	2	2	30	2	3	1	0	5	0	1	1	1	1	1	1	1	1	0	1	1	1	1	1	1	3	3	4	2	3	2	1	4	3
21212096	广东	2	1	30	2	4	1	0	5	0	1	1	1	1	1	1	1	1	0	1	1	1	1	1	1	3	2	2	2	3	2	3	4	2
21212097	广东	2	1	32	2	4	1	0	3	0	1	1	1	1	1	1	1	1	0	1	1	1	1	1	1	3	2	2	2	3	3	4	3	3
21212098	广东	2	2	40	2	4	1	0	5	0	1	1	1	1	1	1	1	1	0	1	1	1	1	1	1	5	4	5	2	3	2	2	3	3
21212099	广东	2	1	30	2	3	1	0	5	0	1	1	1	1	1	1	1	1	0	1	1	1	1	1	1	5	4	5	2	3	2	2	3	3
21212100	广东	2	1	30	2	3	1	0	5	0	1	1	1	1	1	1	1	1	0	1	1	1	0	1	1	5	4	5	2	3	2	2	3	3
21212101	广东	2	1	40	2	3	1	0	5	0	1	1	1	1	1	1	1	1	0	1	1	1	1	1	1	5	4	5	2	3	2	2	3	3
21212102	广东	2	2	30	2	3	1	0	5	0	1	1	1	1	1	1	1	1	0	1	0	1	1	1	1	5	4	5	2	3	2	2	3	3
21212103	广东	2	1	50	2	3	2	0	2	0	1	0	0	1	1	1	1	0	0	0	1	1	0	1	1	5	5	5	2	3	3	2	5	4
21212104	广东	2	2	40	2	3	1	0	3	1	1	1	0	1	1	1	1	1	1	1	1	1	0	1	1	3	4	3	3	4	3	2	3	4
21212105	广东	2	1	40	2	4	1	0	5	0	1	0	1	1	1	1	1	1	0	1	1	1	1	1	1	3	4	5	2	3	2	2	3	3
21212106	广东	2	1	60	4	3	2	0	5	0	1	0	0	0	0	0	0	0	0	0	0	0	0	0	1	3	3	3	3	3	3	3	3	3
21212108	广东	2	2	40	2	6	2	0	1	1	1	0	0	1	1	1	1	1	1	1	1	1	0	1	1	3	4	3	3	3	3	3	3	3
21212109	广东	2	1	25	3	6	2	0	4	1	1	0	0	0	1	1	1	1	0	1	1	1	0	1	0	1	3	3	1	1	2	1	4	4
21212110	广东	1	2	49	2	7	2	0	5	1	1	0	0	1	1	1	1	1	0	1	1	1	0	1	1	3	3	3	3	3	3	3	3	3
21212111	广东	1	1	53	2	3	2	0	2	0	1	1	0	1	1	1	1	1	0	1	1	1	0	1	1	5	5	5	3	4	4	2	3	3
21212112	广东	1	1	37	2	5	2	0	1	1	1	1	1	1	1	1	1	1	1	1	1	1	1	1	1	3	3	3	3	4	4	4	4	3
21212113	广东	1	1	40	1	6	2	0	1	0	1	1	1	1	1	1	1	1	1	1	1	1	1	1	1	3	3	3	3	4	4	4	4	3
21212114	广东	1	1	38	2	6	2	0	1	0	1	1	1	1	1	1	1	1	1	1	1	1	1	1	1	3	3	4	3	4	4	4	3	3
21212115	广东	1	2	43	2	6	2	0	4	0	1	1	1	1	1	1	1	1	0	1	1	1	1	1	1	5	5	5	1	3	3	3	3	1
21212116	广东	1	2	58	2	3	1	0	4	0	1	0	0	1	1	1	1	1	0	1	1	1	0	1	1	3	4	3	4	4	4	3	4	4
21212117	广东	1	2	30	3	6	2	0	1	0	1	1	1	1	1	1	1	1	0	1	1	1	1	1	1	3	3	3	3	3	4	3	3	3
21212118	广东	3	1	38	2	6	2	0	4	1	1	1	1	1	1	1	1	1	0	1	1	1	1	1	1	3	3	4	1	1	3	1	3	3
21212119	广东	3	2	35	2	6	1	0	2	0	1	1	1	1	1	1	1	1	1	1	1	1	1	1	1	4	4	5	2	3	3	3	2	2
21212120	广东	3	1	40	2	6	2	0	1	0	1	1	1	1	1	1	1	1	0	1	1	1	1	1	1	3	3	4	2	3	3	2	3	3
21212121	广东	3	2	31	1	5	2	0	1	0	1	1	1	1	1	1	1	1	1	1	1	1	1	1	1	3	3	4	3	4	4	4	3	3
21212122	广东	3	2	36	2	6	2	0	1	0	1	1	1	1	1	1	1	1	1	1	1	1	1	1	1	3	3	4	3	4	4	4	3	3
21212123	广东	1	1	48	2	7	2	0	4	0	1	1	0	0	1	1	1	1	0	1	1	1	0	1	1	4	4	4	3	3	2	3	3	3
21212124	广东	3	2	30	2	4	2	0	1	0	1	1	1	1	1	1	1	1	1	1	1	1	1	1	1	3	4	4	3	4	4	4	3	4
21212125	广东	3	1	32	2	4	2	0	1	0	1	1	1	1	1	1	1	1	1	1	1	1	1	1	1	3	4	4	3	4	4	4	3	4
21212126	广东	3	1	39	2	4	2	0	1	0	1	1	1	1	1	1	1	1	1	1	1	1	1	1	1	3	4	4	3	4	4	4	3	4
21212127	广东	3	2	38	2	4	2	0	1	0	1	1	1	1	1	1	1	1	1	1	1	1	1	1	1	3	4	4	3	4	4	4	3	4
21212128	广东	3	2	40	2	4	2	0	1	0	1	1	1	1	1	1	1	1	1	1	1	1	1	1	1	3	4	4	3	4	4	4	3	4
21212129	广东	3	1	37	2	4	2	0	1	0	1	1	1	1	1	1	1	1	1	1	1	1	1	1	1	3	4	4	3	4	4	4	3	4
21212130	广东	3	2	31	2	4	2	0	1	0	1	1	1	1	1	1	1	1	1	1	1	1	1	1	1	3	4	4	3	4	4	4	3	4
21212131	广东	3	2	33	2	4	2	0	1	0	1	1	1	1	1	1	1	1	1	1	1	1	1	1	1	3	4	4	3	4	4	4	3	4
21212132	广东	3	2	32	2	4	2	0	1	0	1	1	1	0	1	1	1	1	0	1	1	1	1	1	1	3	4	4	3	4	4	4	3	4
21212133	广东	3	1	42	2	4	2	0	1	0	1	1	1	1	1	1	1	1	1	1	1	1	1	1	1	4	4	3	3	4	4	4	4	3
21212134	广东	3	1	39	2	4	2	0	5	0	1	0	0	1	1	1	1	1	0	1	1	0	0	0	0	4	3	4	2	4	2	2	4	4
21212135	广东	3	2	36	2	4	2	0	5	0	1	0	0	1	1	1	1	1	0	1	1	0	0	0	0	5	3	4	2	4	2	2	2	4
21212136	广东	3	1	45	2	4	2	0	5	0	1	0	0	1	1	1	1	1	0	1	1	0	0	0	0	4	3	4	2	4	2	2	4	4
21212137	广东	3	2	32	2	4	2	0	5	0	1	0	0	1	1	1	1	1	0	1	1	0	0	0	0	4	3	4	2	4	2	2	3	4
21212138	广东	3	1	39	2	6	2	0	5	0	1	0	0	1	1	1	1	1	0	1	1	0	0	0	0	4	3	4	2	4	2	2	3	4
21212139	广东	3	1	35	2	5	2	0	3	1	1	0	0	1	1	1	1	1	0	1	1	0	0	0	0	4	4	4	4	4	4	4	4	3
21212140	广东	3	1	37	2	5	2	0	3	1	1	0	0	0	1	1	1	1	0	1	1	0	0	0	0	3	3	3	3	3	3	3	3	3
21212141	广东	3	1	52	2	2	2	0	2	0	1	0	1	1	1	1	1	1	0	1	1	1	0	1	1	4	2	3	2	4	2	2	2	3
21212142	广东	3	1	32	2	6	2	0	2	0	1	1	1	1	1	1	1	1	0	1	1	1	1	1	1	4	5	5	4	3	3	3	3	3
21212143	广东	3	1	40	2	6	2	0	2	0	1	1	1	1	1	1	1	1	0	1	1	1	1	1	1	5	5	5	4	3	3	3	3	3
21212144	广东	3	1	49	2	7	2	0	2	0	1	1	1	1	1	1	1	1	0	1	1	1	1	1	1	3	3	3	1	1	2	2	3	3
21212145	广东	3	2	46	2	4	2	0	2	0	1	1	1	1	1	1	1	1	0	1	1	1	1	1	1	3	4	2	1	1	2	2	3	3
21212146	广东	3	2	41	2	5	2	0	2	0	1	1	1	1	1	1	1	1	0	1	1	1	1	1	1	2	2	1	1	1	2	2	3	2
21212147	广东	3	1	27	2	6	2	0	3	0	1	0	0	0	1	1	1	1	0	1	1	0	0	0	0	4	2	3	2	4	2	2	2	3
21212148	广东	3	1	27	1	6	2	0	3	1	1	0	0	1	1	1	1	1	0	1	1	0	0	0	0	3	3	3	3	3	3	3	3	3
21212149	广东	3	2	23	1	7	2	0	3	0	1	0	0	1	1	1	1	1	0	1	1	0	0	0	0	3	3	3	3	3	3	3	3	3
21212150	广东	3	1	28	2	6	2	0	4	0	1	0	0	1	1	1	1	1	0	1	1	0	0	0	0	4	4	4	4	4	4	4	4	4
21212151	广东	3	2	32	2	4	2	0	3	0	1	0	0	1	1	1	0	1	0	1	1	0	0	0	0	4	3	3	2	3	2	2	4	4
21212152	广东	3	2	50	2	3	2	0	2	0	1	1	1	1	1	1	1	1	0	1	1	1	1	1	1	3	3	3	1	1	2	2	3	3
21212153	广东	3	2	32	2	3	2	0	2	0	1	1	1	1	1	1	1	1	0	1	1	1	1	1	1	3	3	3	1	1	2	2	3	3
21212154	广东	3	1	34	2	7	2	0	2	0	1	1	1	1	1	1	1	1	0	1	1	1	1	1	1	3	3	3	1	1	2	2	3	3
21212155	广东	3	2	39	2	7	1	0	3	0	1	0	0	1	1	1	1	1	0	1	1	1	1	1	1	5	5	5	3	4	4	4	1	2
21212156	广东	3	2	34	2	5	2	0	1	0	1	1	1	1	1	1	1	1	0	1	1	1	1	1	1	3	4	3	3	4	4	4	3	3
21212157	广东	3	1	52	3	5	1	0	4	1	1	1	1	1	1	1	1	1	0	1	1	1	0	1	1	4	3	4	2	4	4	5	3	4
21212158	广东	3	1	50	2	4	2	0	1	0	1	1	1	1	1	1	1	1	1	1	1	1	1	1	1	3	3	4	3	4	4	4	3	3
21212159	广东	3	2	33	2	6	2	0	1	0	1	1	1	1	1	1	1	1	1	1	1	1	1	1	1	3	3	4	3	4	4	4	3	3
21212160	广东	3	1	37	2	4	2	0	1	0	1	1	1	1	1	1	1	1	1	1	1	1	1	1	1	3	4	4	3	4	4	4	3	4
21212161	广东	3	1	37	2	7	2	0	2	0	1	1	1	1	1	1	1	1	0	1	1	1	1	1	1	3	3	3	1	1	2	2	3	3
21212162	广东	3	1	59	2	3	2	0	1	0	1	1	1	1	1	1	1	1	1	1	1	1	1	1	1	3	4	4	3	4	4	4	3	4
21212163	广东	3	2	28	1	5	2	0	2	0	1	1	1	1	1	1	1	1	1	1	1	1	1	1	1	2	4	3	2	2	3	2	2	3
21212164	广东	3	1	50	2	3	2	0	2	0	1	0	1	1	1	1	1	1	0	1	1	1	1	1	1	3	3	2	1	1	2	2	3	4
21212165	广东	3	1	27	1	4	2	0	2	0	1	0	1	0	1	1	1	1	0	1	1	1	1	1	1	3	3	3	1	1	2	3	4	3
21212166	广东	3	1	38	2	6	2	0	2	0	1	1	1	1	1	1	1	1	0	1	1	1	1	1	1	2	3	3	2	2	3	3	2	3
21212167	广东	2	2	36	2	6	2	0	2	0	1	1	1	1	1	1	1	1	0	1	1	1	1	1	1	5	5	5	4	3	3	3	3	3
21212168	广东	2	2	52	2	5	1	0	4	1	1	1	1	1	1	1	1	1	0	1	1	1	1	1	1	3	3	5	3	2	2	2	5	5
21212169	广东	2	2	52	2	5	2	0	1	1	1	1	1	1	1	1	1	0	0	0	1	0	1	0	0	4	3	4	2	3	2	2	3	4
21212170	广东	2	2	44	2	7	2	0	4	0	1	1	1	1	1	1	1	1	1	1	1	1	1	1	1	3	3	4	3	3	3	2	3	2
21212171	广东	2	1	46	2	7	2	0	1	0	1	1	1	1	1	1	1	1	1	1	1	1	1	1	1	3	3	3	3	2	3	2	3	3
21212172	广东	2	1	50	2	3	2	0	1	1	1	1	0	1	1	1	1	1	0	1	1	1	0	1	1	4	4	5	2	2	3	2	3	3
21311001	广东	2	1	33	2	3	1	0	2	0	1	0	0	1	1	1	1	1	0	1	1	1	1	1	1	3	5	3	3	3	2	2	4	4
21311002	广东	2	1	42	2	3	2	0	3	0	1	0	0	1	1	1	1	1	0	1	1	1	1	1	1	3	4	5	3	3	2	2	3	4
21311003	广东	2	2	43	2	5	2	0	4	0	1	0	1	1	1	1	1	1	0	1	1	1	1	1	1	5	5	5	3	3	3	2	4	5
21311004	广东	2	1	53	2	5	1	1	3	1	1	0	0	1	1	1	1	1	0	1	1	1	0	1	1	1	1	1	2	2	2	2	1	1
21311005	广东	2	2	46	2	2	2	0	3	1	1	0	0	1	1	1	1	1	0	1	1	1	0	1	1	4	4	5	2	2	2	2	4	4
21311006	广东	2	2	41	5	5	1	0	5	0	1	1	1	1	1	1	1	1	0	1	1	1	1	1	1	5	4	4	2	2	2	2	4	5
21311007	广东	2	2	56	2	3	2	0	1	0	1	0	0	0	1	1	1	1	0	1	1	1	0	1	1	4	4	3	2	2	2	2	3	3
21311008	广东	2	1	82	4	3	2	0	1	0	0	0	0	0	1	1	0	1	0	1	1	1	0	1	1	5	5	5	2	2	2	2	4	4
21311009	广东	2	2	56	2	2	2	0	3	0	0	0	0	0	0	0	1	1	0	1	0	1	0	1	1	4	4	4	4	4	4	4	4	4
21311010	广东	2	1	48	2	2	2	1	3	0	1	0	0	0	1	0	1	1	0	1	1	1	0	1	1	4	4	4	2	2	2	2	5	5
21311011	广东	2	1	28	1	3	1	0	3	0	1	1	0	0	1	1	1	1	0	1	1	1	1	1	1	2	2	2	4	4	4	4	3	3
21311012	广东	2	1	49	2	3	2	0	4	1	1	1	1	1	1	1	1	1	0	1	1	1	1	1	1	4	4	4	2	1	2	2	3	3
21311013	广东	2	2	43	2	2	2	0	1	1	1	0	0	1	1	1	1	1	0	1	1	1	1	1	1	4	3	3	3	3	1	1	2	2
21311014	广东	2	1	49	2	2	2	0	1	1	1	0	0	1	1	1	1	1	0	1	1	1	1	1	1	4	4	3	3	3	1	1	2	3
21311015	广东	2	1	52	2	2	2	0	1	1	1	0	0	1	1	1	1	1	0	1	1	1	1	1	1	1	1	1	2	2	2	2	2	1
21311016	广东	2	1	76	2	1	2	0	1	1	1	1	1	1	1	1	1	1	0	1	1	1	1	1	1	2	2	3	2	2	2	2	2	2
21311017	广东	2	1	69	2	3	2	0	1	1	1	1	0	0	1	1	1	1	0	1	1	1	1	1	1	2	2	4	2	2	2	2	2	3
21311018	广东	2	2	40	2	3	2	0	2	1	1	0	0	1	1	1	1	1	0	1	1	1	1	1	1	4	4	3	2	2	2	2	3	4
21311019	广东	2	1	69	2	3	2	0	1	1	1	1	1	0	1	1	1	1	0	1	1	1	1	1	1	2	4	3	2	2	2	1	2	2
21311020	广东	2	2	47	2	3	2	0	1	1	1	1	1	0	1	1	1	1	0	1	1	1	1	1	1	4	4	3	2	2	2	1	3	2
21311021	广东	2	1	53	2	3	2	0	5	0	1	1	0	1	1	0	1	1	1	1	1	0	0	0	0	5	4	4	4	4	3	3	3	5
21311022	广东	2	1	33	2	2	2	0	1	1	1	1	0	0	1	1	1	1	0	1	1	1	1	1	1	4	4	3	2	2	2	2	3	2
21311023	广东	2	1	45	2	2	2	0	3	1	1	0	0	1	1	1	1	1	0	1	1	1	0	0	0	4	4	4	2	2	2	2	4	4
21311024	广东	2	2	55	2	3	2	0	3	0	1	0	0	0	1	1	1	1	0	1	1	1	0	1	0	4	3	4	2	2	2	2	3	3
21311025	广东	2	1	49	2	2	2	0	1	0	1	1	1	0	1	1	1	0	0	0	1	0	0	0	0	5	5	5	1	1	1	1	4	4
21311026	广东	2	1	57	2	3	2	0	1	0	1	1	0	1	1	1	1	1	0	1	1	1	0	1	1	1	3	2	2	2	2	2	1	1
21311027	广东	2	1	64	2	4	2	0	3	1	1	0	0	1	1	1	1	1	0	1	1	1	0	1	1	3	3	3	3	3	1	1	3	3
21311028	广东	2	1	51	2	4	2	0	1	1	1	1	1	1	1	1	1	1	1	1	1	1	1	1	1	4	4	5	2	5	5	2	4	4
21311029	广东	2	2	34	2	5	2	0	3	1	1	1	1	1	1	1	1	1	0	1	0	1	0	1	1	5	4	5	3	3	3	3	3	3
21311030	广东	2	1	41	2	7	2	0	1	0	1	1	0	1	1	1	1	1	0	1	1	1	0	1	1	3	3	4	2	5	5	4	3	2
21311031	广东	2	1	36	2	3	2	0	2	1	1	1	1	1	1	1	1	0	0	1	1	0	0	1	1	5	4	5	4	4	4	3	3	3
21311032	广东	2	1	20	1	3	2	0	3	1	1	1	0	1	1	1	1	0	0	1	1	1	1	1	0	3	3	3	2	2	2	2	3	4
21311033	广东	2	1	44	2	2	1	1	3	0	1	0	1	1	1	0	1	1	0	1	1	1	0	1	1	2	2	5	4	4	2	2	5	5
21311034	广东	2	1	50	2	3	1	0	4	1	1	0	0	1	1	1	1	1	0	1	1	1	1	1	1	4	4	4	3	2	1	1	3	3
21311035	广东	2	1	38	2	5	1	0	5	1	1	1	0	1	1	1	1	1	1	1	1	1	0	1	1	4	4	4	1	1	1	1	4	4
21311036	广东	2	2	24	1	6	1	0	2	1	1	1	1	1	1	1	1	1	0	1	1	1	0	1	1	4	3	4	2	3	3	3	3	3
21311037	广东	2	2	64	2	2	2	0	3	0	1	0	0	0	1	1	0	0	0	1	1	0	0	0	0	3	3	4	4	4	3	3	3	3
21311038	广东	2	1	36	2	3	2	0	2	0	1	1	0	1	1	1	1	0	0	1	1	1	1	1	1	5	5	5	5	5	4	1	1	3
21311039	广东	2	1	62	2	3	2	0	2	0	0	0	0	0	0	0	0	1	0	1	1	0	1	1	0	4	4	4	2	2	2	2	2	2
21311040	广东	2	2	58	2	4	2	0	1	1	1	1	0	0	1	0	0	1	0	1	0	1	0	0	0	4	4	4	4	2	2	2	2	2
21311041	广东	2	1	36	4	2	2	0	1	1	0	0	0	0	0	0	0	0	0	0	0	0	0	0	0	4	4	4	2	2	2	4	4	4
21311042	广东	2	1	58	2	3	2	0	1	1	1	0	0	0	1	1	1	1	0	1	1	1	1	1	1	2	2	4	2	2	2	2	3	3
21311043	广东	2	2	50	2	3	2	0	1	1	1	0	0	0	1	1	1	1	0	1	1	1	1	1	1	4	4	4	2	2	2	2	3	3
21311044	广东	2	1	77	2	1	2	0	1	0	1	1	1	0	1	1	1	1	0	1	1	1	1	1	1	3	3	3	2	2	2	2	2	2
21311045	广东	2	2	53	2	2	2	0	1	0	1	0	1	1	1	1	1	1	0	1	1	1	1	1	1	3	4	4	1	2	2	1	4	3
21311046	广东	2	1	53	2	3	2	0	1	0	1	0	0	1	1	1	1	1	0	1	1	1	0	1	1	4	4	4	2	1	1	3	3	3
21311047	广东	2	2	60	2	2	2	0	1	0	1	0	0	1	1	1	1	1	0	1	1	1	1	1	1	2	2	2	2	1	1	1	2	3
21311048	广东	2	2	45	2	2	2	0	1	0	1	0	1	1	1	1	1	1	0	1	1	1	1	1	1	4	3	4	2	1	1	1	2	2
21311049	广东	2	2	55	2	2	2	0	1	0	1	0	0	1	1	1	1	1	0	1	1	1	1	1	1	4	3	2	2	1	1	1	2	2
21311050	广东	2	1	56	2	3	2	0	3	0	1	1	1	0	1	0	1	1	0	1	1	1	1	0	1	2	4	4	2	2	2	2	5	5
21311051	广东	2	2	65	2	3	2	0	3	0	1	1	1	1	1	0	1	1	0	1	1	1	1	1	1	4	4	4	2	2	2	2	4	5
21311052	广东	2	1	50	2	3	2	0	3	0	1	0	0	1	1	1	1	0	0	0	1	1	0	0	1	2	2	5	4	2	2	1	4	4
21311053	广东	2	1	35	2	3	1	0	3	0	1	0	1	1	1	1	1	1	0	1	1	1	0	0	1	3	2	5	4	2	2	1	4	4
21311054	广东	2	2	45	2	2	2	0	1	1	1	0	1	1	1	1	1	1	0	1	1	1	1	1	1	4	3	5	2	2	1	1	3	3
21311055	广东	2	2	48	2	2	2	0	1	1	1	0	1	1	1	1	1	1	0	1	1	1	1	1	1	4	3	5	2	2	1	2	3	3
21311056	广东	2	2	50	2	2	2	0	1	1	1	0	1	1	1	1	1	1	0	1	1	1	1	1	1	4	3	5	2	2	1	1	3	2
21311057	广东	2	2	60	2	2	2	0	1	1	1	0	1	1	1	1	1	1	0	1	1	1	1	1	1	4	3	5	2	2	1	2	1	2
21311058	广东	2	1	67	2	2	2	0	3	1	1	1	1	1	1	1	1	1	0	1	0	1	1	1	1	4	4	4	4	2	3	3	3	3
21311059	广东	2	1	26	1	3	2	0	4	0	1	1	1	0	1	1	0	0	0	1	0	1	0	0	1	3	3	4	4	2	1	4	3	3
21311060	广东	2	2	33	2	3	2	0	3	1	1	1	0	1	1	1	1	1	0	1	1	1	0	1	1	3	3	4	4	2	1	1	3	3
21312001	广东	1	2	25	1	3	2	1	3	0	1	1	0	1	1	0	1	1	0	1	1	1	1	0	0	3	3	4	3	4	3	2	3	3
21312001	广东	2	2	25	1	3	2	1	3	0	1	1	0	1	1	0	1	1	0	1	1	1	1	0	0	3	3	4	3	4	3	2	3	3
21312002	广东	1	1	33	2	3	2	0	2	0	1	1	1	1	1	1	1	1	0	1	1	1	1	1	1	4	4	3	1	1	1	1	2	2
21312003	广东	1	2	23	1	3	2	0	2	0	1	1	1	1	1	1	1	1	1	1	1	1	0	1	1	5	5	4	3	3	3	2	4	4
21312004	广东	1	1	42	2	3	2	0	4	0	1	1	1	1	1	1	1	1	0	1	1	1	0	1	1	4	2	4	3	3	2	2	1	2
21312005	广东	1	1	20	1	5	1	0	2	0	1	0	1	0	1	1	1	1	0	1	1	1	0	1	1	4	4	4	1	1	1	1	5	5
21312006	广东	1	2	30	2	3	2	0	1	1	1	1	1	1	1	1	1	1	1	1	1	1	1	1	1	4	4	4	2	4	2	2	4	4
21312007	广东	1	2	50	2	1	2	0	1	1	1	0	0	1	1	1	1	1	0	1	1	0	0	0	1	3	2	3	2	2	2	2	3	3
21312008	广东	1	1	40	2	2	2	0	2	0	1	0	0	1	1	1	1	1	1	1	1	1	1	1	1	4	4	4	2	2	2	2	2	4
21312009	广东	1	1	35	2	4	2	0	1	0	1	1	0	1	1	1	1	0	0	1	1	1	0	1	1	4	3	3	3	4	4	3	4	4
21312010	广东	1	1	38	2	3	2	0	2	0	1	0	1	1	1	1	1	1	0	1	1	1	1	1	1	4	4	5	2	3	2	2	5	4
21312011	广东	1	2	23	2	3	2	0	1	0	1	0	0	0	1	1	1	1	0	1	1	1	1	1	0	2	3	2	3	2	2	2	4	3
21312012	广东	1	2	36	2	3	2	0	2	0	0	0	0	1	1	1	0	1	0	1	1	1	1	1	1	5	5	5	4	2	1	1	4	4
21312013	广东	1	2	47	2	2	2	0	1	1	1	1	0	0	1	1	1	1	0	0	1	1	1	1	1	2	1	3	2	2	2	1	1	3
21312014	广东	1	2	43	2	3	2	0	3	0	1	0	0	1	1	1	1	1	0	1	1	1	0	1	1	4	3	3	2	3	3	3	3	3
21312015	广东	1	1	45	2	3	2	0	2	1	1	1	0	1	1	1	1	1	0	0	1	1	1	1	1	3	5	5	3	3	3	2	3	3
21312016	广东	1	2	26	2	3	2	0	1	0	1	1	0	1	1	1	1	1	1	1	1	1	1	1	1	3	3	5	2	2	3	3	3	3
21312017	广东	1	1	56	2	2	2	0	1	1	1	0	0	0	1	1	1	1	0	1	1	1	0	1	1	3	3	3	4	4	3	2	4	3
21312018	广东	1	1	50	2	3	2	0	1	0	1	0	0	0	1	0	0	0	0	0	0	0	0	0	0	4	4	4	2	2	2	2	3	3
21312019	广东	1	2	38	2	2	2	0	1	0	1	0	0	0	1	1	1	1	1	1	1	1	0	1	1	4	4	5	4	1	1	1	5	5
21312020	广东	1	1	40	2	3	2	0	3	0	1	1	1	1	1	1	1	1	1	1	1	1	1	1	1	3	3	5	3	4	1	2	2	4
21312021	广东	1	1	31	2	3	2	0	1	0	1	0	0	1	1	1	1	1	0	1	1	1	0	1	1	5	4	4	3	4	4	2	4	4
21312022	广东	1	1	32	2	4	2	0	3	0	1	1	1	1	1	1	1	1	1	1	1	1	1	1	1	3	2	4	2	2	2	2	3	3
21312023	广东	1	2	46	2	2	2	0	1	0	1	0	0	0	1	1	1	1	0	1	1	1	0	1	1	2	3	4	3	3	2	2	3	3
21312024	广东	1	2	32	2	3	2	0	2	1	1	0	0	1	1	1	1	1	0	1	1	1	1	1	1	3	4	4	2	2	4	2	2	2
21312025	广东	2	2	30	2	2	2	0	2	0	1	0	0	1	1	1	1	1	0	1	1	1	1	1	1	3	2	3	4	2	2	2	2	3
21312026	广东	2	2	45	2	2	2	0	3	0	1	0	0	0	1	1	1	1	0	1	1	1	0	1	1	5	5	5	1	1	1	1	5	5
21312027	广东	2	2	52	2	3	2	0	1	0	1	1	1	0	1	0	1	1	0	1	1	1	1	1	0	2	2	5	1	1	1	1	4	4
21312028	广东	2	2	31	2	3	2	0	1	0	1	0	0	1	1	1	1	1	0	1	1	1	0	1	0	5	4	5	3	3	4	4	5	4
21312029	广东	2	2	38	2	3	2	0	3	0	1	1	0	1	1	1	1	1	0	1	1	1	1	1	0	4	5	3	3	3	3	2	4	5
21312030	广东	2	1	54	2	3	2	0	1	1	1	0	0	1	1	1	1	1	0	1	1	1	0	1	1	3	2	3	4	3	2	2	4	4
21312031	广东	2	2	30	2	3	2	0	4	0	1	1	1	1	1	1	0	1	0	0	1	1	1	0	1	3	3	3	2	2	3	2	3	4
21312032	广东	2	1	17	3	3	2	0	1	1	1	0	0	1	1	1	0	1	0	1	1	0	0	1	1	4	4	4	2	5	4	4	3	4
21312033	广东	2	2	42	2	3	2	0	3	0	1	0	0	0	1	1	1	1	0	1	1	1	1	1	1	4	4	4	2	2	2	2	4	4
21312034	广东	2	1	36	2	6	2	1	5	0	1	0	0	1	1	1	1	1	0	1	1	1	0	1	1	4	4	4	4	4	4	4	4	4
21312035	广东	2	1	64	2	4	2	0	2	0	1	1	1	1	1	1	1	0	0	1	1	1	1	1	1	3	3	4	2	3	3	2	4	4
21312036	广东	2	1	37	3	7	2	0	1	0	1	0	0	0	1	1	1	1	0	1	1	1	0	1	1	1	1	1	1	1	1	1	1	1
21312037	广东	2	1	55	2	5	2	0	1	0	1	0	1	0	1	0	0	1	0	0	0	0	0	0	0	4	2	3	2	2	2	1	3	3
21312038	广东	2	1	52	2	3	2	0	3	1	1	0	1	1	1	1	1	1	0	1	1	1	0	1	1	4	4	4	4	4	2	2	5	5
21312039	广东	2	2	50	2	2	2	0	1	1	1	0	0	1	1	1	1	1	0	1	1	1	0	1	1	4	4	4	2	2	2	2	3	4
21312040	广东	2	2	72	4	2	2	0	1	0	1	0	0	1	1	1	1	1	0	1	1	1	0	1	1	2	2	3	3	3	4	2	2	2
21312041	广东	2	1	68	2	2	2	0	1	0	0	0	0	0	0	0	0	0	0	0	0	0	0	1	1	2	2	3	2	2	2	2	2	2
21312042	广东	2	2	39	2	3	2	0	1	1	1	0	0	1	1	1	1	1	0	1	1	1	0	1	1	3	3	2	2	2	2	2	3	2
21312043	广东	2	1	41	2	3	2	0	1	1	1	0	0	1	1	1	1	1	0	1	1	1	0	1	1	3	3	2	2	2	2	2	3	2
21312044	广东	2	1	75	2	2	2	0	3	0	1	0	0	1	1	1	1	1	0	1	1	1	0	1	1	4	3	3	1	3	2	3	3	3
21312045	广东	2	1	25	2	4	2	0	4	1	1	0	1	1	1	1	1	1	0	1	1	1	1	1	1	4	4	4	2	2	2	1	4	4
21312046	广东	2	2	65	2	2	2	0	1	0	1	0	0	1	1	1	1	1	0	1	1	1	0	1	1	2	2	2	5	3	2	2	4	3
21312047	广东	2	1	70	2	2	2	0	1	1	1	0	0	1	1	1	1	1	0	1	1	1	0	1	1	3	2	2	5	3	2	2	4	3
21312048	广东	2	2	66	2	3	2	0	1	0	1	0	0	0	1	1	1	1	0	1	1	1	0	1	1	4	4	5	2	2	1	1	4	4
21312049	广东	2	2	52	2	2	2	0	1	0	1	0	0	0	1	1	1	1	0	1	1	0	0	0	0	4	4	4	2	2	2	2	1	2
21312050	广东	2	2	52	2	3	2	0	1	0	1	0	0	0	1	1	1	1	0	1	1	1	0	1	1	4	4	4	2	2	2	2	1	2
21312051	广东	2	1	31	2	7	2	0	2	1	1	0	0	0	1	1	1	1	0	1	1	1	0	1	1	4	4	4	4	3	3	2	4	4
21312052	广东	2	2	42	2	3	2	0	3	0	1	1	0	1	1	1	1	1	0	1	1	1	0	1	1	3	2	4	3	3	3	2	4	5
21312053	广东	2	1	32	2	2	2	0	2	1	1	1	0	1	1	1	1	1	1	1	1	1	1	1	1	3	3	3	2	2	2	2	3	3
21313001	广东	2	2	49	2	2	1	0	3	1	1	0	0	1	1	1	1	1	0	1	1	1	0	1	1	4	2	5	2	2	2	2	3	3
21313002	广东	2	2	50	2	3	2	0	2	0	0	0	0	0	1	1	0	0	0	0	0	0	0	0	0	4	4	4	4	4	4	4	4	4
21313003	广东	2	2	18	1	4	1	0	4	1	1	1	1	1	1	1	1	1	1	1	1	1	1	1	0	4	3	4	3	3	3	2	3	3
21313004	广东	2	1	38	2	3	2	0	3	0	0	0	0	0	1	1	1	1	0	1	1	1	0	1	1	2	4	4	2	2	2	1	4	4
21313005	广东	2	2	33	2	3	2	0	2	1	1	1	0	1	1	1	1	1	0	1	1	1	1	1	1	3	2	3	1	1	1	1	2	2
21313006	广东	2	2	39	2	3	2	0	1	1	1	0	0	1	1	1	1	0	0	1	1	1	1	1	1	3	4	4	2	2	1	1	3	2
21313007	广东	2	1	32	2	3	2	0	1	0	1	0	0	0	1	1	1	1	0	1	1	1	1	1	1	3	2	1	2	2	1	1	4	3
21313008	广东	2	1	27	1	3	1	0	5	0	1	0	0	1	1	1	1	1	0	1	1	1	0	1	1	5	5	5	1	1	1	1	5	5
21313009	广东	2	2	20	1	5	2	0	2	0	1	0	0	1	1	1	0	1	1	1	1	1	1	0	1	2	3	4	2	2	1	1	3	4
21313010	广东	2	2	25	2	3	2	0	2	0	1	0	1	0	1	1	1	1	0	1	1	1	1	1	1	4	2	5	2	3	3	1	3	3
21313011	广东	2	1	30	1	3	2	0	1	0	1	1	0	1	1	1	1	1	0	1	1	1	1	0	1	3	4	4	4	3	3	3	3	3
21313012	广东	2	2	45	2	3	2	0	1	0	1	1	1	1	1	1	1	1	0	1	1	1	1	1	1	1	4	4	1	1	1	2	3	3
21313013	广东	2	2	38	2	3	2	0	2	0	1	1	1	1	1	1	1	1	0	1	1	1	1	1	1	3	2	4	4	4	4	2	3	3
21313014	广东	2	2	40	2	3	1	0	5	0	1	0	0	1	1	1	1	1	0	1	1	1	0	1	1	5	5	5	1	1	1	1	5	5
21313015	广东	2	1	45	3	1	2	0	2	0	1	1	1	1	1	1	1	0	0	1	1	1	1	1	0	3	2	3	3	4	2	1	3	2
21313016	广东	2	2	67	2	3	2	0	1	0	0	0	0	0	0	0	0	0	0	0	0	1	0	1	0	3	3	3	3	3	3	3	3	3
21313017	广东	2	1	40	2	3	2	0	4	0	1	1	0	1	1	1	1	1	0	0	1	1	0	1	1	3	3	3	2	1	2	3	4	3
21313018	广东	2	1	42	2	3	2	0	4	0	1	1	1	1	1	1	1	1	0	1	1	1	1	1	1	4	3	4	2	3	2	2	3	5
21313019	广东	2	1	30	2	3	2	0	3	1	1	1	0	1	1	1	1	1	0	0	1	1	1	1	1	3	5	4	2	3	3	1	4	4
21313020	广东	2	2	39	2	2	2	0	1	0	0	0	0	1	1	0	0	0	0	0	0	0	0	0	0	3	3	3	2	2	2	2	3	2
21313021	广东	2	2	29	2	6	2	0	4	0	1	1	1	1	1	1	1	1	0	1	1	1	1	1	1	3	3	3	3	3	3	3	3	3
21313022	广东	2	2	50	2	2	2	0	1	0	0	0	0	0	1	0	0	0	0	0	0	0	1	0	1	4	3	4	3	5	4	4	4	3
21313023	广东	2	2	27	2	3	2	0	1	1	1	0	0	1	1	1	1	1	0	1	1	1	0	1	1	3	3	3	2	2	2	2	3	3
21313024	广东	2	1	60	2	3	2	0	1	0	1	0	1	1	1	1	1	1	0	1	1	1	1	1	1	1	1	3	1	1	1	1	1	2
21313025	广东	2	2	30	2	3	2	0	2	0	1	1	1	1	1	1	1	0	0	1	1	1	1	1	0	3	3	1	3	4	4	2	3	3
21313026	广东	2	1	41	2	3	1	0	2	1	1	1	1	1	1	1	1	1	0	1	1	1	1	1	1	5	5	5	3	2	1	1	3	5
21313027	广东	2	1	43	2	3	2	0	1	1	1	1	1	1	1	1	0	1	1	1	1	1	1	0	0	5	5	4	3	2	1	1	5	5
21313028	广东	2	1	56	2	2	1	0	1	1	1	0	1	1	1	1	1	1	0	1	1	1	0	1	1	1	1	4	1	1	1	1	3	3
21313029	广东	2	1	25	2	3	2	0	1	0	0	0	0	1	1	1	1	0	0	1	1	1	1	0	1	2	2	4	2	2	2	3	3	2
21313030	广东	2	2	23	2	3	2	0	1	0	1	0	0	0	0	0	1	0	0	1	1	1	1	1	1	4	3	4	2	2	2	2	4	3
21313031	广东	2	1	16	1	3	2	0	1	1	0	0	0	1	1	1	0	0	1	1	1	1	0	0	1	4	4	4	2	3	3	2	5	5
21313032	广东	2	2	46	2	3	2	0	3	1	1	1	1	1	1	1	1	1	0	1	1	1	1	1	1	4	4	5	2	2	2	1	4	4
21313033	广东	2	1	63	2	4	2	1	1	0	0	0	0	0	1	0	0	0	0	0	0	0	0	0	0	4	3	4	3	2	2	2	4	4
21313034	广东	2	1	36	2	2	2	0	1	0	1	0	0	1	0	0	0	0	0	0	0	0	0	0	0	2	2	4	2	2	2	2	3	3
21313035	广东	2	1	47	2	3	2	0	3	1	1	1	0	1	1	1	1	0	0	1	1	1	1	1	1	3	3	5	2	2	2	2	3	5
21313036	广东	2	1	56	2	4	2	0	1	0	0	0	0	0	1	1	1	1	0	1	1	1	0	0	0	5	5	5	2	2	1	1	5	5
21313037	广东	2	2	32	2	3	2	0	3	0	0	0	0	1	1	0	0	0	0	0	0	0	1	1	0	3	3	3	1	1	4	1	3	3
21313038	广东	2	1	37	2	4	2	0	5	0	1	0	0	0	1	1	1	0	0	1	1	0	0	1	1	5	5	5	1	1	3	1	3	4
21313039	广东	2	1	45	2	2	2	0	5	0	1	0	0	1	1	1	1	0	0	1	1	0	0	1	1	3	3	5	1	1	1	1	3	4
21313040	广东	2	2	47	2	2	2	0	1	1	1	0	0	1	1	1	1	1	1	1	1	1	0	1	1	3	2	2	2	2	2	2	3	4
21313041	广东	2	1	50	2	3	2	0	1	0	1	1	0	1	1	1	1	0	0	1	1	1	1	1	1	5	1	5	1	1	1	1	4	4
21313042	广东	2	2	59	2	2	2	0	1	1	1	0	0	1	1	1	1	1	0	1	1	1	1	1	1	4	2	4	2	3	2	2	4	3
21313043	广东	2	2	65	2	5	2	0	1	1	1	0	0	1	1	1	1	1	0	1	1	1	1	1	1	3	3	3	3	3	3	3	3	3
21313044	广东	2	1	44	2	3	2	0	2	0	1	0	0	1	1	1	1	1	1	1	1	1	0	1	1	2	2	2	2	2	2	2	2	2
21313045	广东	2	1	40	2	3	2	0	2	0	1	0	0	1	1	1	1	1	1	1	1	0	0	0	0	2	2	2	2	2	2	2	2	2
21313046	广东	2	1	40	2	2	2	0	1	0	1	0	0	1	1	1	1	0	1	1	1	1	0	1	1	3	2	3	1	2	3	1	3	5
21313047	广东	2	2	45	2	3	2	0	1	0	1	0	0	1	1	1	1	1	0	1	1	1	1	1	1	4	3	3	1	3	1	1	3	2
21313048	广东	2	2	60	2	2	2	0	1	0	1	0	0	0	0	0	1	1	0	1	1	1	0	1	1	2	2	4	3	3	3	2	2	2
21313049	广东	2	2	60	2	1	2	0	1	0	0	0	0	0	1	1	1	0	0	1	1	0	0	0	0	4	3	2	2	2	1	2	2	2
21313050	广东	2	2	60	2	3	2	1	1	0	1	1	0	1	1	1	1	1	0	1	1	1	1	1	1	5	3	4	4	3	3	2	1	1
21313051	广东	2	2	49	1	2	2	0	1	0	0	0	0	0	0	0	0	0	0	1	1	0	0	0	0	4	2	5	2	3	1	2	5	5
21313052	广东	2	2	49	2	3	2	0	1	0	0	0	0	0	1	1	1	0	0	1	1	1	0	1	1	5	5	5	2	2	2	2	5	5
21313053	广东	2	2	55	2	2	2	0	4	0	1	0	0	1	1	1	1	1	0	1	1	1	0	1	1	2	2	5	1	1	1	1	1	2
21313054	广东	2	1	52	2	3	2	0	1	0	1	1	0	1	1	1	1	1	0	1	1	1	1	1	1	5	5	5	1	1	1	1	3	5
21313055	广东	2	2	35	2	3	2	0	2	0	0	0	0	1	1	1	1	1	0	1	1	1	1	1	1	5	5	5	2	3	1	1	3	5
21313056	广东	2	2	22	2	3	2	0	1	1	1	0	0	1	1	1	1	1	1	1	1	1	1	1	1	3	4	4	1	1	3	1	3	5
21313057	广东	2	2	25	2	3	2	0	1	1	1	0	0	1	1	1	1	1	0	1	1	1	1	1	1	3	2	3	3	3	3	2	2	4
21313058	广东	2	1	30	2	4	2	0	3	0	1	1	1	1	1	1	1	1	0	1	1	1	1	1	1	4	3	5	2	2	2	2	4	4
21313059	广东	2	2	56	2	3	1	0	2	0	1	0	0	1	1	1	1	1	0	1	1	1	0	1	1	5	5	5	3	4	4	1	1	5
21313060	广东	2	2	29	2	5	2	0	4	0	1	0	0	1	1	1	1	1	0	1	1	1	0	1	0	3	4	4	1	1	1	1	3	3
21321001	广东	2	1	45	2	3	1	0	3	0	1	1	0	1	1	1	1	1	0	1	1	1	1	1	1	3	3	3	2	2	2	2	4	4
21321002	广东	2	1	32	2	2	1	0	3	1	1	1	1	1	1	1	1	1	1	1	1	1	1	1	1	2	3	3	1	3	2	2	3	3
21321003	广东	3	2	25	2	5	1	0	3	1	1	1	1	1	1	1	1	1	1	1	1	1	1	1	1	3	3	3	3	3	3	2	3	3
21321004	广东	3	2	22	1	4	1	0	3	0	0	0	0	1	1	1	1	0	0	0	1	1	0	0	0	4	4	4	3	2	2	2	3	3
21321005	广东	3	1	28	2	4	1	0	2	1	1	1	1	1	1	1	1	1	1	1	1	1	1	1	1	3	3	4	2	3	3	3	3	3
21321006	广东	1	1	52	2	6	1	0	3	0	1	1	1	1	1	1	1	1	0	1	1	1	1	1	1	4	4	5	2	2	2	3	3	4
21321007	广东	2	2	35	2	3	2	0	2	0	1	0	0	1	1	1	0	0	0	1	1	1	1	1	1	4	3	5	2	3	1	1	4	3
21321008	广东	1	2	27	1	6	1	0	2	0	1	1	0	1	1	0	1	0	0	1	1	1	1	0	0	2	2	3	2	3	3	2	3	3
21321009	广东	2	2	33	2	3	1	0	2	0	1	0	1	0	0	1	1	1	0	1	1	0	0	1	1	3	2	3	2	2	1	2	3	4
21321010	广东	2	1	22	1	4	1	0	4	0	1	1	1	1	1	1	1	0	0	1	1	1	1	1	1	3	3	4	3	2	2	2	3	4
21321011	广东	3	1	25	1	3	1	0	3	0	1	1	0	1	1	1	1	0	0	1	1	1	1	1	1	2	3	4	1	1	2	3	3	3
21321012	广东	2	1	39	2	3	1	0	2	0	1	1	0	1	1	1	1	1	0	1	1	1	1	1	1	1	3	3	3	3	3	3	4	4
21321013	广东	2	1	47	3	2	1	0	1	0	1	0	0	1	1	1	1	1	1	1	1	1	1	1	1	2	2	3	2	3	2	2	4	3
21321014	广东	2	2	35	2	3	1	0	2	0	1	0	0	1	1	1	1	1	0	1	1	1	1	1	0	3	2	3	2	3	3	2	3	4
21321015	广东	2	2	32	2	3	1	0	4	1	1	1	1	1	1	1	1	1	1	1	1	1	1	1	1	4	4	4	2	3	2	2	4	4
21321016	广东	2	2	42	2	2	1	0	2	1	1	0	0	1	1	1	1	1	0	1	1	1	1	1	1	3	3	3	2	3	3	3	3	3
21321017	广东	3	2	48	2	5	1	0	2	0	1	0	0	1	1	1	1	1	0	1	1	1	1	1	1	3	2	3	2	2	2	2	3	2
21321018	广东	1	1	64	2	2	2	0	2	0	1	1	1	0	1	1	1	1	0	1	1	1	1	1	1	2	2	3	2	2	2	2	2	3
21321019	广东	1	1	30	2	3	1	0	2	1	1	1	1	1	1	1	1	0	0	1	1	1	1	1	1	3	3	3	2	3	2	2	3	3
21321020	广东	2	1	33	2	2	2	0	3	1	1	1	1	1	1	1	1	1	1	1	1	1	1	1	1	2	3	3	2	3	2	2	3	3
21321021	广东	3	2	27	2	3	1	0	3	0	1	0	0	1	1	1	0	1	0	0	1	1	0	0	0	3	3	3	3	3	3	3	3	3
21321022	广东	3	1	33	2	7	2	0	3	1	1	1	1	1	1	1	1	1	1	1	1	1	1	1	1	3	3	4	2	2	3	3	3	3
21321023	广东	1	1	37	2	7	1	0	4	1	1	1	1	1	1	1	1	1	0	1	1	1	1	1	1	4	4	5	3	3	4	3	4	4
21321024	广东	1	1	21	1	4	1	0	2	0	1	0	0	1	1	0	0	1	0	0	0	1	0	1	1	4	3	4	3	3	3	2	4	3
21321025	广东	1	1	33	2	7	1	0	1	1	1	1	1	1	1	1	1	0	0	0	1	1	1	1	1	3	3	3	4	3	3	2	3	4
21321026	广东	1	1	28	1	7	1	0	2	0	1	1	0	1	1	1	1	1	0	1	1	1	1	1	1	4	4	5	2	2	2	1	3	3
21321028	广东	1	2	28	1	3	1	0	1	1	1	1	1	1	1	1	1	0	0	0	1	1	1	1	0	2	3	4	1	2	2	1	2	3
21321029	广东	1	2	28	2	6	1	1	4	1	1	1	0	1	1	1	1	1	0	1	1	1	0	1	1	5	5	5	4	3	2	1	5	5
21321030	广东	1	2	28	1	7	1	0	2	0	1	1	1	1	1	1	1	1	1	1	1	1	1	1	1	4	3	5	1	2	1	2	3	2
21321031	广东	1	2	22	1	6	1	1	4	1	1	1	0	1	1	1	1	1	0	1	1	1	0	1	1	5	5	5	4	3	2	1	5	5
21321032	广东	1	2	24	1	7	1	1	4	1	1	1	0	1	1	1	1	1	0	1	1	1	0	1	1	3	5	5	4	3	2	1	5	5
21321033	广东	2	2	28	1	7	1	0	3	1	1	0	1	1	1	0	1	1	0	1	1	1	1	1	1	3	2	3	4	1	2	1	3	3
21321034	广东	2	2	24	1	7	1	0	3	0	1	1	0	1	1	1	1	1	1	1	1	0	1	1	1	4	3	4	4	3	3	2	2	2
21321035	广东	2	1	29	1	7	2	0	1	0	1	1	1	1	1	1	1	1	1	1	1	1	1	1	1	3	3	3	3	3	3	3	3	3
21321036	广东	1	1	30	2	7	1	0	4	1	1	1	0	1	1	1	1	1	1	1	1	1	1	1	1	4	4	5	2	2	2	2	3	4
21321037	广东	1	2	35	2	7	1	0	2	0	1	1	1	1	1	1	1	1	0	1	1	1	0	1	0	3	4	4	2	1	2	1	3	3
21321037	广东	1	1	25	1	7	1	0	4	1	1	1	1	1	1	1	1	1	0	1	1	1	1	1	1	3	2	4	4	3	2	2	2	2
21321038	广东	1	1	33	2	7	1	0	3	1	1	1	1	1	1	1	1	1	0	1	1	1	1	1	1	3	4	4	4	3	3	3	4	4
21321039	广东	1	1	23	1	5	1	0	1	1	1	1	1	1	1	0	1	1	0	0	1	1	1	0	1	3	3	4	3	4	3	3	3	4
21321040	广东	1	1	23	1	6	1	0	3	1	1	1	1	1	1	0	1	0	0	1	1	1	1	1	0	3	3	3	2	3	3	2	3	3
21321041	广东	1	1	33	2	7	1	0	3	1	1	1	0	1	1	1	1	1	0	1	1	1	1	1	1	3	3	3	1	2	1	1	2	2
21411001	广东	1	2	27	1	6	2	0	1	0	1	1	1	1	1	1	1	1	0	1	1	1	1	0	0	3	3	3	2	2	2	2	3	3
21411002	广东	1	1	44	2	7	2	0	2	1	1	1	1	1	1	1	1	1	0	1	1	1	1	1	1	3	3	4	4	2	4	3	3	3
21411003	广东	1	1	33	2	7	2	1	1	0	1	1	1	1	1	1	1	1	1	1	1	1	1	1	1	5	5	5	1	1	3	1	2	4
21411004	广东	1	1	45	2	7	2	0	2	1	1	1	1	1	1	1	1	1	0	1	1	1	1	0	1	3	3	5	2	2	2	2	4	4
21411005	广东	1	1	39	2	7	1	0	2	0	1	1	1	1	1	1	1	1	1	1	1	1	1	1	1	4	4	4	2	3	2	5	4	4
21411006	广东	1	1	44	2	6	2	0	1	0	1	1	1	1	1	1	1	1	0	1	1	1	1	1	1	4	2	2	2	2	2	2	4	4
21411007	广东	1	1	35	2	7	2	0	3	1	1	1	1	1	1	1	1	1	0	1	1	1	1	1	1	4	4	5	3	3	3	3	4	4
21411008	广东	1	1	35	2	7	2	0	2	1	1	1	1	1	1	1	1	1	0	1	1	1	1	1	1	5	5	5	2	2	2	2	3	3
21411009	广东	1	1	40	2	7	2	0	4	0	1	1	1	1	1	1	1	1	0	1	1	1	1	0	1	5	4	4	2	2	2	2	4	4
21411010	广东	1	1	36	2	7	2	0	3	1	1	1	1	1	1	1	1	1	0	1	1	1	1	1	1	4	3	5	2	3	4	5	4	4
21411011	广东	1	2	48	2	7	2	0	3	1	1	1	1	1	1	1	1	1	0	1	1	1	1	1	1	3	4	4	3	2	4	3	4	4
21411012	广东	1	2	50	2	7	2	0	2	1	1	1	1	1	1	0	1	0	1	1	1	1	1	0	1	3	3	4	1	1	1	2	2	3
21411013	广东	1	2	45	2	7	2	0	4	1	1	1	1	1	1	1	1	1	1	1	1	1	1	1	1	4	4	4	2	3	3	3	2	2
21411014	广东	1	1	34	1	7	2	0	2	1	1	1	1	1	1	1	1	1	0	1	1	1	1	1	1	3	2	5	2	2	3	3	3	3
21411015	广东	1	2	39	2	7	2	0	4	1	1	1	1	1	1	1	1	1	0	1	1	1	0	1	1	5	4	5	2	2	4	2	4	3
21411016	广东	1	2	24	1	7	2	0	4	1	1	1	1	1	1	1	1	1	1	1	1	1	1	1	1	3	3	4	2	4	4	2	2	2
21411017	广东	1	2	52	2	7	2	0	2	1	1	1	1	1	1	1	1	1	0	1	1	1	1	1	1	3	2	5	2	3	2	2	3	2
21411018	广东	1	2	34	2	7	1	0	2	1	1	1	1	1	1	1	1	1	0	1	1	1	1	1	1	3	4	5	3	3	3	3	3	3
21411019	广东	1	2	49	2	7	2	0	2	1	1	1	1	1	1	1	1	0	1	1	1	1	1	1	1	3	4	5	2	2	2	2	2	1
21411020	广东	1	2	38	2	7	2	0	2	1	1	1	1	1	1	1	1	1	1	1	1	1	1	1	1	5	3	5	4	1	3	2	2	2
21411021	广东	1	2	45	2	7	2	0	3	1	1	1	1	1	1	1	1	1	0	1	1	1	1	1	1	4	3	5	2	1	1	1	3	3
21411022	广东	1	2	39	2	6	2	0	4	0	1	1	1	1	1	1	1	1	1	1	1	1	1	1	1	5	3	5	3	2	5	4	3	2
22111001	广东	2	2	35	2	6	1	0	4	1	1	1	1	1	1	1	1	1	1	1	1	1	1	1	1	4	4	4	2	2	1	1	3	4
22111002	广东	1	2	55	4	3	2	0	1	1	1	0	0	1	1	1	1	1	1	1	1	1	1	0	1	2	2	4	2	2	2	2	5	5
22111003	广东	2	2	34	2	3	2	0	1	1	1	1	1	1	1	1	1	1	0	1	1	1	1	1	1	1	1	3	3	1	3	1	1	3
22111004	广东	1	2	39	2	5	1	0	5	1	1	0	1	1	1	1	1	1	0	1	1	1	0	1	1	3	4	4	3	3	2	2	3	3
22111005	广东	1	2	27	2	3	1	0	4	1	1	0	1	1	1	1	1	1	0	1	1	1	1	1	1	3	5	5	3	3	3	1	3	4
22111006	广东	1	2	65	2	2	2	0	4	0	1	0	0	1	1	1	1	1	0	1	1	1	0	1	1	5	1	5	1	1	2	1	4	4
22111007	广东	1	2	34	2	3	2	0	1	0	1	1	0	1	1	1	1	0	0	1	1	1	1	0	1	4	3	5	2	5	4	2	4	4
22111008	广东	1	2	45	2	3	2	1	2	1	1	0	1	1	0	0	0	1	1	1	1	0	0	1	1	1	1	2	1	1	2	2	5	5
22111009	广东	1	2	23	2	3	2	1	4	0	1	0	0	1	1	1	1	0	0	1	1	1	1	1	1	3	3	3	3	3	3	2	4	4
22111010	广东	1	2	30	2	7	2	1	3	1	1	0	1	1	1	1	1	1	1	1	1	0	1	1	1	4	5	5	1	1	2	1	5	5
22111011	广东	1	2	36	2	6	1	0	2	1	1	1	1	1	1	1	1	0	0	1	1	0	1	1	0	4	4	3	2	3	3	3	3	3
22111012	广东	1	2	27	2	7	2	1	3	1	1	1	0	1	1	1	0	1	0	1	1	1	1	1	1	3	3	2	1	2	2	2	2	2
22111013	广东	1	2	25	2	6	2	0	2	0	1	1	1	1	1	1	1	1	0	1	1	1	1	1	1	3	4	3	2	3	3	2	3	3
22111014	广东	1	2	26	2	5	2	0	4	1	1	1	1	1	1	1	1	1	0	1	1	1	1	1	1	4	4	4	2	2	3	2	2	3
22111015	广东	2	2	46	2	3	2	0	4	0	1	1	1	1	1	1	1	1	0	1	1	1	1	1	1	2	1	2	2	2	1	2	2	1
22111016	广东	1	2	25	2	4	2	0	1	0	1	0	0	1	1	0	1	1	0	0	1	1	1	1	0	3	3	3	1	2	2	2	2	2
22111017	广东	1	2	28	2	7	2	0	4	1	1	1	1	1	1	1	1	1	0	1	1	1	1	1	1	3	3	3	3	3	2	2	2	3
22111018	广东	1	2	36	2	3	2	0	1	1	0	0	0	1	1	1	1	1	0	1	1	1	0	1	1	3	3	3	1	1	3	4	3	3
22111019	广东	1	2	28	2	3	2	0	2	0	1	0	0	1	1	1	0	1	0	1	0	1	1	0	0	5	5	5	3	3	3	2	5	3
22111020	广东	1	2	25	2	6	2	0	2	1	1	1	1	1	1	1	1	1	0	1	1	1	0	1	1	5	3	3	3	4	2	3	3	3
22111021	广东	1	2	74	4	4	2	1	4	1	1	0	0	1	1	1	1	0	0	1	1	1	0	1	1	4	3	4	2	2	2	2	4	3
22111022	广东	1	2	28	2	4	2	0	4	0	1	1	1	1	1	1	1	1	1	1	1	1	1	1	1	3	3	5	2	2	2	2	3	3
22111023	广东	1	2	35	2	3	2	0	4	1	1	1	1	1	1	0	0	1	0	0	1	0	1	1	1	5	5	5	5	5	5	3	3	5
22111024	广东	1	2	29	2	4	2	0	4	1	1	1	1	1	1	1	1	1	0	1	1	1	1	1	1	5	5	5	2	2	2	2	4	4
22111025	广东	1	2	45	2	3	2	0	4	0	1	0	0	1	1	1	1	1	0	1	1	1	0	0	1	4	4	4	3	3	2	2	3	3
22111026	广东	1	2	53	2	4	1	0	2	1	1	0	0	1	1	1	1	1	0	1	1	1	0	1	0	3	4	4	2	3	3	3	4	4
22111027	广东	1	2	41	2	6	1	0	4	1	1	1	1	1	1	1	1	1	0	1	1	1	1	1	1	5	5	5	2	3	2	1	5	5
22111028	广东	1	2	32	2	7	2	0	2	0	1	0	0	1	1	1	1	1	0	1	1	1	0	0	1	3	3	1	3	3	3	3	3	3
22111029	广东	1	2	62	4	1	2	0	1	0	1	0	1	0	1	1	1	0	0	1	1	1	0	1	1	3	2	2	1	1	1	1	3	3
22111030	广东	1	2	44	2	7	2	0	2	1	1	1	1	1	1	1	1	1	0	1	1	1	0	1	1	4	4	4	3	2	3	1	3	4
22111031	广东	1	2	27	1	7	1	0	4	1	1	1	1	1	1	1	1	1	0	1	1	1	0	1	1	5	4	5	3	3	3	2	5	5
22111032	广东	1	2	23	1	6	2	0	2	1	1	0	1	1	1	1	1	1	0	1	1	1	1	1	1	5	3	5	1	4	3	3	3	4
22111033	广东	1	2	18	1	5	1	0	3	0	1	1	1	1	1	1	1	1	1	1	1	1	1	0	0	3	3	4	2	3	2	2	3	3
22111034	广东	1	2	35	2	5	2	0	4	0	1	1	1	1	1	1	1	1	0	1	1	1	1	0	1	4	4	4	4	4	4	2	4	3
22111035	广东	1	2	30	2	6	1	0	1	0	1	1	1	1	1	1	1	1	1	1	1	1	1	0	0	3	3	4	2	3	2	2	3	3
22111036	广东	1	2	21	1	6	1	0	4	0	1	1	1	1	1	1	1	1	1	1	1	1	1	0	0	4	4	4	4	4	4	2	4	4
22111037	广东	2	2	20	1	5	1	0	5	0	1	0	0	1	1	1	1	1	0	1	1	1	0	1	1	3	3	3	3	4	4	3	3	3
22111038	广东	1	2	30	2	5	1	1	1	0	1	0	0	1	1	1	1	1	0	1	1	1	1	1	1	3	3	3	2	2	3	3	3	3
22111039	广东	1	2	45	2	3	2	0	2	1	1	1	0	1	1	1	1	1	0	1	1	1	1	1	1	4	4	4	2	2	2	2	4	4
22111040	广东	1	2	18	1	5	2	0	2	1	1	1	1	1	1	1	1	1	1	1	1	1	1	1	1	3	4	4	3	3	2	2	3	2
22111041	广东	1	2	65	4	1	2	1	4	0	1	1	1	1	1	1	1	1	0	0	0	1	1	0	0	4	4	4	4	2	2	3	4	4
22111042	广东	1	2	37	2	7	1	0	2	0	1	1	0	1	1	1	1	1	1	1	1	1	1	1	1	3	4	4	2	3	3	2	3	3
22111043	广东	1	2	35	3	7	2	0	3	0	1	0	1	0	1	1	1	1	0	1	1	1	1	1	1	2	2	2	2	2	2	2	2	2
22111044	广东	2	2	30	2	6	2	1	3	1	1	1	1	1	1	1	1	1	0	1	1	1	1	1	1	5	5	5	2	4	3	3	3	3
22111045	广东	1	2	33	2	7	2	0	2	1	1	1	1	1	1	1	1	1	0	1	1	1	1	1	1	2	2	4	2	2	2	2	3	4
22111046	广东	1	2	31	2	7	2	0	2	0	1	1	1	1	1	1	1	1	0	1	1	1	1	1	1	4	3	4	2	2	2	2	2	2
22111047	广东	1	2	33	2	3	2	0	2	1	1	1	1	1	1	1	1	1	0	1	1	1	1	1	1	4	4	4	2	2	2	2	2	2
22111048	广东	1	2	45	2	6	1	0	2	0	1	0	1	1	1	1	1	1	0	1	1	1	1	1	1	3	3	3	2	2	3	2	3	3
22111049	广东	1	2	50	2	3	2	0	2	1	1	1	1	1	1	1	0	1	1	1	1	1	0	1	1	4	4	4	3	3	4	3	2	4
22111050	广东	1	2	29	2	7	2	0	2	1	1	1	1	1	1	1	0	1	1	1	1	1	0	1	1	3	3	4	1	3	3	2	2	3
22111051	广东	1	2	38	2	3	2	0	3	0	1	0	0	1	1	1	1	1	0	1	1	1	0	0	0	4	4	4	3	3	3	3	4	4
22111052	广东	1	2	52	2	4	2	0	3	0	1	1	0	1	1	0	1	1	1	1	1	1	1	1	0	4	3	5	2	3	3	1	3	2
22111053	广东	1	2	25	2	5	2	1	3	1	1	1	1	1	1	1	1	1	0	1	1	1	0	1	1	3	3	3	1	2	2	2	2	2
22111054	广东	1	2	26	2	5	2	0	2	0	1	1	1	0	1	1	1	1	0	1	1	1	1	1	0	5	5	5	2	2	2	2	3	2
22111055	广东	1	2	24	2	3	2	0	1	1	1	1	1	1	1	1	1	1	0	1	1	1	1	1	0	3	3	3	2	2	2	2	3	3
22111056	广东	1	2	27	2	3	1	0	2	0	1	0	1	1	1	1	1	1	0	1	1	1	1	1	1	4	4	4	3	2	3	3	4	4
22111057	广东	1	2	24	2	3	2	0	1	0	1	0	0	0	0	0	0	1	1	1	1	1	0	1	1	3	3	3	1	1	1	1	3	3
22111058	广东	1	2	34	2	3	1	0	3	0	1	1	1	1	1	1	1	1	1	1	1	1	0	1	1	3	3	4	3	3	3	3	3	3
22111059	广东	1	2	37	2	5	2	1	4	1	1	1	1	1	1	1	1	1	0	1	1	1	1	1	1	5	5	5	3	3	3	2	3	3
22111060	广东	1	2	25	2	6	2	0	1	0	1	1	0	1	1	1	1	1	1	1	1	1	1	1	1	3	3	3	1	3	1	4	3	2
22111061	广东	1	2	26	2	6	1	0	2	1	1	1	1	1	1	1	1	1	1	1	1	1	1	1	1	2	3	3	2	2	2	2	3	3
22111062	广东	1	2	52	2	2	2	0	2	1	1	1	1	1	1	1	1	1	1	1	1	1	1	1	1	2	2	3	1	2	2	2	3	3
22111063	广东	1	2	28	2	5	2	1	4	1	1	1	0	1	1	1	1	1	0	1	1	1	0	1	1	4	3	4	3	4	3	3	3	3
22111064	广东	1	2	30	2	3	2	0	4	1	1	1	1	1	1	1	1	1	1	1	1	1	0	0	1	5	4	5	1	1	1	1	1	4
22111065	广东	1	2	29	2	3	2	0	3	0	1	0	1	1	1	1	1	0	0	1	1	1	0	1	0	3	3	3	3	3	3	3	3	3
22111066	广东	1	2	17	1	4	2	0	1	1	1	1	1	1	1	1	1	0	0	1	1	1	1	0	1	3	2	3	3	2	2	2	3	3
22111067	广东	1	2	35	2	7	2	0	2	1	1	1	0	1	1	1	1	1	0	1	1	1	1	1	1	5	5	5	3	3	3	3	3	2
22111068	广东	1	2	23	1	6	2	0	3	0	1	1	1	1	1	1	1	1	0	0	1	1	1	1	1	4	4	4	3	3	3	3	3	3
22111069	广东	1	2	31	2	6	1	0	1	1	1	1	1	1	1	1	1	1	1	1	1	1	1	1	1	2	2	2	2	2	2	2	3	4
22111070	广东	1	2	26	1	6	1	0	3	1	1	1	1	1	1	1	1	1	0	1	1	1	1	1	1	3	3	3	3	4	3	3	2	2
22111071	广东	1	2	22	2	6	1	0	2	1	1	0	0	1	1	1	1	1	0	1	1	1	0	1	1	5	5	5	2	2	2	2	3	3
22111072	广东	1	2	31	1	7	2	0	3	0	1	1	0	1	1	1	1	1	0	1	1	1	0	1	1	4	3	3	2	4	3	4	4	4
22111073	广东	1	2	28	2	6	1	1	5	1	1	1	1	1	1	1	1	1	1	1	1	1	1	1	1	1	1	1	2	2	2	2	1	1
22111074	广东	1	2	29	2	7	1	1	4	1	1	1	1	1	1	1	1	1	0	1	1	1	1	0	1	3	4	3	2	3	3	3	3	2
22111075	广东	1	2	28	2	7	2	0	2	0	1	1	1	1	1	1	1	1	0	1	1	1	0	1	1	4	4	5	3	3	3	2	4	4
22111076	广东	1	1	70	2	2	2	0	2	0	1	0	0	0	1	1	1	1	0	1	1	1	0	1	1	5	5	5	4	2	2	2	3	3
22111077	广东	1	1	50	2	3	2	0	2	1	1	1	1	0	1	1	1	1	0	1	1	1	0	0	1	1	4	3	2	2	2	1	3	3
22111078	广东	1	1	45	2	3	2	0	3	1	1	1	0	1	1	1	1	1	1	1	1	1	1	1	1	4	4	5	2	3	2	2	4	3
22111079	广东	1	1	35	2	5	1	0	2	0	1	1	1	1	1	1	1	1	1	1	1	1	1	1	1	1	1	1	1	1	5	1	1	4
22111080	广东	1	1	26	1	2	1	0	2	0	1	1	0	1	1	1	1	0	0	0	0	0	1	1	1	1	1	1	2	2	2	2	5	5
22111081	广东	1	1	40	2	6	1	1	2	1	1	1	1	1	1	1	1	0	0	1	1	1	1	1	1	4	3	3	2	4	4	3	2	3
22111082	广东	1	2	53	2	3	2	0	4	0	1	1	0	1	1	1	1	1	0	1	1	1	0	1	1	4	4	5	1	2	2	1	5	5
22111083	广东	1	1	34	2	6	1	0	4	0	1	0	0	0	1	1	1	1	0	1	1	1	1	1	1	3	3	3	3	3	2	3	3	4
22111084	广东	1	1	23	2	5	2	0	2	1	1	1	1	1	1	1	1	1	0	1	1	1	1	1	1	1	2	1	3	3	2	2	2	2
22111085	广东	1	2	30	2	3	2	0	1	1	1	1	0	0	1	1	1	1	0	1	1	1	0	1	1	4	4	4	2	3	3	3	4	4
22111086	广东	1	1	26	2	4	2	0	1	0	1	0	0	0	1	1	1	1	1	1	1	1	1	1	1	1	1	1	2	1	2	2	1	1
22111087	广东	1	1	52	2	4	2	0	3	1	1	0	1	1	1	1	1	1	0	1	1	1	0	1	0	4	4	5	3	3	3	3	3	3
22111088	广东	1	1	18	1	4	2	0	1	1	1	1	1	1	1	1	1	1	0	1	1	1	0	1	1	3	3	3	2	1	1	1	2	2
22111089	广东	1	1	25	2	6	2	0	1	1	1	1	1	1	1	1	1	1	0	1	1	1	1	1	0	4	4	5	2	4	3	2	3	3
22111090	广东	1	1	32	2	6	1	0	2	1	1	1	1	1	1	1	1	1	0	1	1	1	1	1	1	3	3	5	2	3	3	3	4	4
22111091	广东	1	1	58	2	3	2	0	4	0	1	1	1	1	1	1	1	1	0	1	1	1	1	0	1	4	4	4	4	4	4	2	4	4
22111092	广东	1	1	35	2	5	2	0	4	1	1	0	1	1	1	1	1	1	1	1	1	1	1	1	1	3	3	5	1	1	1	1	3	4
22111093	广东	1	1	24	1	6	2	0	1	1	1	0	1	1	1	1	1	1	0	1	1	1	1	1	1	4	3	5	2	4	4	3	3	4
22111094	广东	1	1	32	2	7	2	0	2	1	1	1	1	1	1	1	1	1	0	1	1	1	1	1	1	3	4	4	2	2	3	3	3	4
22111095	广东	1	1	27	2	7	1	0	3	1	1	0	1	1	1	1	1	1	0	1	1	1	1	1	1	1	2	4	1	1	4	3	4	3
22111096	广东	1	1	53	2	4	1	0	4	0	1	1	1	1	1	1	1	1	0	1	1	1	0	1	1	5	4	5	2	4	2	2	4	5
22111097	广东	1	1	21	2	3	2	0	3	0	1	1	1	1	1	1	1	0	1	1	1	1	1	0	1	1	4	3	2	3	2	2	3	3
22111098	广东	1	1	25	2	4	1	0	1	1	1	1	1	1	1	1	1	1	0	1	1	1	1	1	1	4	3	4	2	2	2	2	3	3
22111099	广东	1	1	25	2	3	2	0	3	0	1	0	0	1	1	1	1	1	0	1	1	1	0	1	1	3	3	3	2	3	2	2	3	3
22111100	广东	1	1	26	2	6	2	0	4	1	1	1	1	1	1	1	1	1	0	1	1	1	1	1	1	4	4	4	2	2	3	2	3	3
22111101	广东	1	1	32	2	6	2	0	2	1	1	0	0	1	1	1	1	1	0	1	1	1	1	1	0	4	3	4	3	3	3	3	3	3
22111102	广东	1	1	31	1	7	1	1	3	1	1	1	1	1	1	1	1	1	0	1	1	1	1	1	1	3	3	3	2	2	2	2	3	3
22111103	广东	1	1	26	1	6	2	1	3	1	1	1	0	1	1	1	1	0	0	1	1	1	1	1	1	3	3	3	2	2	2	2	3	3
22111104	广东	1	1	30	2	6	2	0	2	0	1	1	1	1	1	1	1	1	0	1	1	1	1	1	1	2	5	4	4	4	3	3	3	3
22111105	广东	1	1	34	2	4	2	0	2	0	1	1	0	1	1	1	1	1	0	1	1	1	1	1	1	4	4	4	2	2	2	2	3	3
22111106	广东	1	1	25	2	3	2	0	2	0	0	0	0	1	1	1	0	1	0	1	1	1	1	1	1	3	3	3	1	1	2	3	3	4
22111107	广东	1	1	33	2	2	1	0	4	0	1	1	1	1	1	1	1	1	1	1	1	1	0	1	1	2	4	3	1	1	3	3	2	5
22111108	广东	1	2	44	2	2	2	0	3	0	1	0	1	0	1	1	1	1	0	0	0	1	0	0	0	4	4	5	2	3	3	1	2	2
22121001	广东	2	2	28	2	5	1	0	4	1	1	0	0	0	1	1	1	1	0	1	1	1	0	1	1	4	4	4	2	2	2	2	4	2
22121002	广东	2	2	19	1	5	1	0	4	1	1	1	0	1	1	1	1	1	0	1	1	1	0	0	1	4	4	5	2	3	3	3	2	2
22121003	广东	2	2	28	2	6	1	1	2	1	1	1	1	1	1	1	1	1	0	1	1	1	1	1	1	4	3	4	2	3	3	3	3	2
22121004	广东	2	2	19	1	5	2	0	4	0	1	1	1	1	1	1	1	1	0	1	1	1	1	1	1	1	4	4	1	3	3	1	4	4
22121005	广东	2	1	37	2	7	2	0	3	1	1	1	1	1	1	1	1	1	0	1	1	1	1	1	1	4	4	4	1	3	2	2	4	4
22121006	广东	2	1	34	2	3	2	0	4	0	1	0	0	0	1	1	1	1	0	1	1	1	0	1	1	4	4	4	2	2	2	2	4	3
22121007	广东	2	2	28	2	6	2	0	1	1	1	1	1	1	1	1	1	1	0	1	1	1	1	1	1	4	4	4	2	2	2	2	4	4
22121008	广东	2	1	28	2	6	2	0	4	0	1	1	1	1	1	1	1	1	0	1	1	1	1	1	1	5	4	5	5	5	3	2	3	5
22121009	广东	2	1	57	2	4	2	0	2	0	1	0	0	1	1	1	1	1	0	1	1	1	1	1	1	3	3	4	3	2	2	1	4	2
22121010	广东	2	2	28	2	6	1	0	1	1	1	1	1	1	1	1	1	1	1	1	1	1	1	1	1	5	5	5	2	4	3	2	3	3
22121011	广东	2	1	33	2	7	1	1	2	0	1	1	1	1	1	1	1	1	0	1	1	1	1	1	1	5	5	5	2	2	1	1	4	4
22121012	广东	2	2	58	2	4	2	0	3	0	1	0	1	1	1	1	1	1	0	1	1	1	1	1	1	3	3	4	3	2	2	1	3	4
22121013	广东	2	1	26	2	5	2	0	4	0	1	1	1	1	1	1	1	1	0	1	1	1	1	1	1	2	3	3	1	1	1	1	3	3
22121014	广东	2	2	34	3	4	2	0	2	1	1	1	0	1	1	1	1	1	1	1	1	1	1	1	1	3	4	5	2	4	3	2	3	5
22121015	广东	2	1	27	1	7	2	0	2	1	1	1	1	1	1	1	1	1	0	1	1	1	1	1	1	1	5	5	4	3	1	1	4	4
22121017	广东	2	2	44	2	4	2	0	4	0	1	1	1	1	1	1	1	0	0	1	1	1	0	1	1	3	3	3	3	3	3	3	3	3
22121018	广东	2	2	30	2	6	2	0	3	1	1	1	1	1	1	1	1	1	1	1	1	1	1	1	1	4	3	3	2	2	2	2	3	3
22121019	广东	2	1	36	2	6	2	1	4	1	1	1	1	1	1	1	1	1	0	1	1	1	1	1	1	4	4	4	2	2	1	1	4	5
22121020	广东	2	2	40	2	4	2	0	5	0	1	1	1	1	1	1	1	1	0	1	1	1	1	1	1	4	4	4	2	4	2	2	4	4
22121021	广东	2	1	29	1	6	2	0	4	1	1	1	1	1	1	1	1	1	0	1	1	1	1	1	1	5	5	5	2	2	2	2	5	5
22121022	广东	2	1	67	2	4	2	0	1	0	1	0	0	1	1	1	1	0	0	0	0	0	0	0	0	2	4	5	3	3	2	1	3	5
22121023	广东	2	1	25	1	5	2	0	1	0	1	1	1	1	1	1	1	1	1	1	1	1	1	1	1	4	4	4	1	1	1	1	4	4
22121024	广东	2	2	29	2	5	2	0	2	0	1	1	1	1	1	1	1	1	0	1	1	1	0	1	0	3	2	3	3	3	3	3	2	3
22121025	广东	2	2	29	2	6	2	1	3	1	1	0	1	1	1	1	1	1	0	1	1	1	1	1	0	3	3	5	3	3	4	4	2	2
22121026	广东	2	2	32	2	3	2	1	3	0	1	0	0	1	1	1	1	1	0	1	1	1	1	1	0	3	3	4	2	2	2	2	2	3
22121027	广东	2	2	23	1	5	2	0	4	1	1	0	1	1	1	1	1	1	0	1	1	1	0	1	1	5	5	5	2	2	2	2	5	4
22121028	广东	2	2	23	2	6	2	0	2	1	1	0	0	0	1	1	1	1	0	1	1	1	0	1	1	4	4	3	2	2	2	2	3	4
22121029	广东	2	2	42	2	3	1	0	4	1	1	1	0	1	1	1	1	1	1	1	1	1	1	1	1	4	5	4	3	3	3	2	3	3
22121030	广东	2	2	38	2	3	2	0	4	0	1	1	0	1	0	1	1	1	0	1	1	1	0	1	1	4	3	3	2	3	4	2	4	4
22121031	广东	2	1	59	2	4	2	0	1	0	1	1	1	0	1	1	1	1	0	1	1	1	1	1	1	5	4	5	3	3	2	2	4	5
22121032	广东	2	2	23	1	6	2	0	2	1	1	0	1	1	1	1	1	1	0	1	1	1	1	1	1	3	3	5	3	2	2	3	4	2
22121033	广东	2	2	40	2	3	1	0	4	0	1	1	1	1	1	1	1	1	0	1	1	1	0	0	1	1	4	4	1	3	3	1	4	4
22121034	广东	2	1	54	2	3	2	0	3	0	1	1	0	1	1	0	0	1	0	1	1	1	0	1	1	3	5	4	1	2	3	1	3	5
22121035	广东	2	1	46	2	3	2	0	1	0	1	0	1	1	1	1	1	1	0	1	1	1	0	1	1	4	3	5	3	3	1	1	3	5
22121036	广东	2	1	44	2	3	1	0	4	1	1	0	0	0	1	1	1	1	0	1	1	1	0	1	1	4	4	4	2	2	2	2	4	3
22121037	广东	2	1	58	2	4	2	0	2	1	1	0	0	1	1	1	1	0	0	1	1	1	0	0	1	3	2	5	1	1	1	1	3	3
22121038	广东	2	2	28	2	5	2	0	3	1	1	1	1	1	1	1	1	1	0	1	1	1	1	0	0	3	2	5	2	2	2	3	3	3
22121039	广东	2	2	38	2	3	1	0	3	0	1	1	1	1	1	1	1	1	0	1	1	1	0	1	1	3	3	3	2	2	3	2	3	4
22121040	广东	2	2	23	1	4	2	1	4	0	1	1	1	1	1	1	1	1	0	1	1	1	1	1	1	4	4	4	3	3	3	3	4	4
22121041	广东	2	2	41	2	3	2	0	2	0	0	0	1	1	1	1	1	1	0	1	1	1	0	1	1	3	3	5	3	3	3	3	3	2
22122001	广东	2	1	36	2	4	2	0	1	0	1	1	1	1	1	1	1	1	0	1	1	1	1	1	1	3	3	4	1	2	2	2	3	3
22122002	广东	2	2	28	2	4	2	0	4	0	1	0	0	1	1	1	1	1	0	1	1	1	1	1	1	5	3	4	2	3	2	2	4	3
22122003	广东	2	1	28	2	5	2	0	1	1	1	1	1	1	1	1	1	1	0	1	1	0	0	0	0	3	2	3	3	3	3	2	2	3
22122004	广东	2	2	30	2	6	2	0	1	1	1	1	1	1	1	1	1	1	0	0	0	0	0	0	0	3	3	3	3	3	3	3	3	3
22122005	广东	2	1	31	2	6	2	0	1	1	1	1	1	1	1	1	1	1	0	1	1	0	1	0	0	4	3	3	2	3	3	2	4	4
22122006	广东	2	1	35	2	3	2	0	1	1	1	1	1	1	1	1	1	1	0	1	1	1	0	1	0	3	3	3	3	3	3	3	3	3
22122007	广东	2	2	40	2	3	2	0	1	1	1	0	0	1	1	1	0	0	0	1	1	1	1	1	1	3	4	3	3	3	3	2	3	3
22122008	广东	2	1	30	1	4	2	0	1	1	1	1	1	1	1	1	0	0	0	1	1	1	1	1	0	3	4	4	2	3	3	3	3	3
22122009	广东	2	2	43	2	3	2	0	1	1	1	0	0	0	1	1	1	1	0	1	1	1	0	1	1	3	3	3	3	3	3	3	3	3
22122010	广东	2	1	45	2	3	2	0	1	1	1	1	0	0	1	1	1	1	0	1	1	1	0	1	1	3	3	3	3	3	3	3	3	3
22122011	广东	2	2	42	2	4	2	0	1	0	1	1	1	1	1	1	1	1	0	1	1	1	1	1	1	3	3	3	2	2	2	2	3	3
22122012	广东	2	1	40	2	4	2	0	4	0	1	1	1	1	1	1	1	1	0	1	1	1	1	1	1	4	3	4	2	3	2	2	3	3
22122013	广东	2	1	32	2	4	2	0	3	0	1	0	0	1	1	1	1	0	0	1	0	1	1	1	1	3	3	3	3	3	3	3	3	3
22122014	广东	2	2	24	2	6	2	1	4	0	1	1	1	1	1	1	1	1	0	1	1	1	1	1	1	3	3	3	3	3	3	3	3	3
22122015	广东	2	2	28	2	7	2	0	1	1	1	1	1	1	1	1	1	1	0	1	1	1	1	1	1	3	3	4	3	3	3	2	3	3
22122016	广东	2	2	40	2	4	2	0	2	0	1	0	1	1	1	1	1	1	1	1	1	1	1	1	1	3	3	3	3	4	4	2	3	3
22122017	广东	2	1	40	2	3	2	0	2	0	1	0	0	1	1	1	1	1	0	1	1	1	1	1	1	3	3	3	3	3	3	3	3	3
22122017	广东	2	1	52	2	4	2	0	1	0	1	0	0	0	1	1	1	1	0	1	1	1	0	1	1	2	5	5	2	3	3	3	5	5
22122018	广东	2	1	30	2	6	2	1	4	0	1	0	0	1	1	1	1	1	0	1	1	1	1	1	1	5	3	4	2	3	2	2	4	3
22122019	广东	2	1	40	2	4	1	0	3	1	1	1	1	1	1	1	1	1	1	1	1	1	1	1	1	3	3	4	4	4	4	3	4	4
22122020	广东	2	1	68	2	3	1	0	2	1	1	1	0	0	1	1	1	0	0	1	0	1	0	0	0	3	3	3	3	4	3	2	2	3
22122021	广东	2	1	38	2	6	2	0	1	1	0	0	0	0	0	1	1	0	0	0	1	0	0	1	0	3	3	2	3	2	3	3	3	2
22122022	广东	2	2	40	2	6	1	0	1	1	1	0	0	0	1	1	1	0	0	1	1	1	0	1	1	3	4	5	1	2	2	2	4	3
22122023	广东	2	1	45	2	4	1	0	4	0	1	1	0	1	1	1	1	1	1	1	1	1	1	1	1	5	5	5	3	3	3	3	5	3
22122024	广东	2	2	28	2	5	2	0	1	0	1	0	0	1	1	1	1	0	0	0	1	0	0	0	0	4	4	3	3	3	3	3	4	4
22122025	广东	2	1	34	2	7	1	0	2	1	1	1	1	1	1	1	1	1	1	1	1	1	1	1	1	3	4	4	3	4	3	2	4	4
22122026	广东	2	1	41	2	4	1	0	4	0	1	1	0	1	1	1	1	1	1	1	1	1	1	1	1	5	5	5	2	4	4	2	3	5
22122027	广东	2	2	25	1	7	2	0	2	0	1	0	1	1	1	1	1	1	1	1	1	1	0	1	1	3	3	4	2	3	3	2	3	3
22122028	广东	2	2	48	2	4	2	0	4	0	1	0	1	1	1	1	1	1	1	1	1	1	0	1	1	3	3	3	2	3	3	2	3	3
22122029	广东	2	2	20	2	3	2	0	2	1	1	1	1	1	1	1	1	1	0	1	1	1	1	0	1	3	3	3	3	3	3	3	3	3
22122030	广东	2	2	30	2	6	2	0	3	0	1	0	1	1	1	1	1	1	0	1	1	1	0	1	1	4	3	3	2	3	3	3	3	3
22122031	广东	2	2	25	2	4	2	0	2	1	1	0	1	1	1	1	1	0	0	1	1	1	1	1	1	2	2	4	2	2	1	1	4	4
22122032	广东	2	1	52	2	4	2	0	1	0	1	0	0	0	1	1	1	1	0	1	1	1	0	1	1	5	5	5	2	3	3	2	5	5
22122033	广东	2	1	62	2	2	2	0	1	0	1	0	0	0	1	1	1	1	0	1	1	1	0	1	1	4	3	4	4	3	2	1	3	3
22122034	广东	2	2	55	2	2	2	1	1	0	1	0	1	0	1	1	1	1	0	1	1	1	0	1	1	3	3	4	4	2	2	2	3	3
22122035	广东	2	1	70	2	3	2	1	4	0	1	1	0	1	1	1	1	1	0	1	1	1	1	1	1	2	2	2	1	2	2	2	3	3
22122036	广东	2	1	73	2	2	2	1	4	0	1	1	0	1	1	1	1	0	0	0	1	1	0	1	1	4	3	3	4	3	2	1	3	3
22122037	广东	2	1	46	2	3	2	0	2	0	1	1	1	1	1	1	1	0	0	1	1	1	1	1	1	1	5	5	3	3	2	2	3	4
22122038	广东	2	1	59	2	3	2	0	3	0	1	1	0	1	1	1	1	1	0	1	1	1	0	1	1	1	3	1	3	3	4	1	1	1
22122039	广东	2	1	48	2	3	2	1	5	0	1	1	1	1	1	1	1	1	0	1	1	1	0	1	1	5	5	5	1	1	1	1	5	5
22122040	广东	2	1	42	2	4	2	0	2	0	1	1	1	1	1	1	1	1	0	1	1	1	0	1	1	3	4	4	1	1	1	1	5	5
22123001	广东	2	2	26	2	4	1	0	4	0	1	0	1	1	1	1	1	1	0	1	1	1	1	1	1	3	3	4	1	3	2	2	3	3
22123002	广东	2	1	26	2	7	2	0	4	1	1	1	0	1	1	1	1	1	0	1	1	1	1	0	0	4	4	4	3	3	3	3	4	4
22123003	广东	2	2	30	2	6	2	0	4	1	1	1	0	1	1	1	1	1	0	1	1	1	1	0	0	4	4	5	3	3	3	3	3	4
22123004	广东	2	2	28	2	6	2	0	4	0	1	0	0	1	1	1	1	1	0	1	1	1	1	1	1	2	1	5	2	2	4	2	2	1
22123005	广东	2	2	32	2	3	2	0	2	0	1	0	0	0	1	1	1	1	0	1	1	1	1	0	1	3	3	4	3	3	3	2	2	3
22123006	广东	2	1	51	2	3	2	0	2	1	1	1	1	1	1	1	1	1	0	1	1	1	1	1	1	5	4	5	4	2	2	2	3	3
22123007	广东	2	2	25	2	6	2	0	1	1	1	0	1	1	1	1	1	1	0	1	1	1	1	1	1	5	5	5	2	2	2	2	5	5
22123008	广东	2	2	30	2	4	2	0	2	0	1	1	1	1	1	1	1	1	0	1	1	1	0	1	1	5	3	4	3	3	3	3	3	3
22123009	广东	2	2	29	2	6	2	0	3	0	1	1	1	1	1	1	1	1	0	1	1	1	1	1	1	3	3	4	3	3	3	3	2	3
22123010	广东	2	2	28	1	7	2	0	3	0	1	1	1	1	1	1	1	1	0	1	1	1	0	1	1	4	4	4	3	3	3	3	3	3
22123011	广东	2	1	22	1	1	2	0	1	0	1	1	1	1	1	1	1	1	0	1	0	1	1	1	0	3	3	3	3	3	3	3	3	3
22123012	广东	2	2	29	2	4	2	0	1	1	1	0	0	1	1	1	1	1	0	0	1	1	1	1	0	4	4	4	2	4	3	2	3	3
22123013	广东	2	2	29	2	6	1	0	1	1	1	0	1	1	1	1	1	1	0	0	1	1	1	1	0	4	4	3	3	3	2	1	3	4
22123014	广东	2	1	24	2	3	2	0	3	1	1	1	1	1	1	1	1	1	0	1	1	1	1	0	0	3	3	3	3	3	3	3	3	3
22123015	广东	2	1	48	2	6	2	0	1	1	1	1	1	1	1	1	1	1	0	1	1	1	1	1	1	4	3	3	3	3	2	2	3	3
22123016	广东	2	2	20	1	6	2	0	3	0	1	1	0	1	1	1	1	0	0	0	0	1	1	1	1	3	3	3	4	3	3	3	3	3
22123017	广东	2	2	20	2	3	2	0	4	0	1	0	1	1	1	1	1	0	0	1	0	0	1	1	1	3	3	3	1	2	1	1	5	3
22123018	广东	2	2	24	2	4	2	0	1	1	1	1	1	1	1	0	1	1	0	1	1	1	1	1	1	3	2	3	2	1	1	3	5	3
22123019	广东	2	1	30	2	4	2	0	2	1	1	1	1	1	1	1	1	1	1	1	1	1	1	1	1	3	3	3	3	3	3	3	3	3
22123020	广东	2	1	24	2	4	2	0	3	0	1	0	1	1	1	1	1	1	0	1	1	1	1	1	1	3	3	5	2	2	2	2	5	3
22123021	广东	2	1	27	2	4	2	0	1	0	1	1	0	1	1	1	1	1	0	1	1	1	0	1	1	3	3	3	3	3	3	3	3	3
22123022	广东	2	2	28	2	7	2	0	3	0	1	1	1	1	1	0	0	1	0	0	1	1	1	0	1	3	2	3	2	4	4	3	3	3
22123023	广东	2	1	55	2	4	2	0	4	0	1	1	0	1	1	1	1	1	0	1	1	1	0	1	1	4	3	4	3	3	2	1	3	4
22123024	广东	2	1	26	2	6	2	0	5	0	1	1	1	1	1	1	1	1	1	1	1	1	1	1	1	3	3	3	3	3	3	3	3	3
22123025	广东	2	1	34	2	6	2	0	2	1	1	1	1	1	1	1	1	1	0	1	1	1	1	1	0	2	3	5	1	2	1	1	4	4
22123026	广东	2	2	24	2	4	2	0	5	0	1	1	0	1	1	1	1	1	0	1	1	1	0	1	0	2	2	1	2	2	2	3	3	3
22123027	广东	2	1	23	2	4	2	0	4	1	1	1	1	1	1	1	1	1	0	1	1	1	1	1	0	1	1	5	2	3	3	3	5	5
22123028	广东	2	2	31	2	3	2	0	2	0	1	1	0	1	1	1	1	1	0	1	1	1	1	1	0	3	3	4	2	4	3	2	3	2
22123029	广东	2	2	24	2	3	2	0	4	0	1	1	1	1	1	1	1	1	0	1	1	1	0	1	0	3	4	4	3	3	2	2	2	3
22123030	广东	2	2	26	2	6	2	0	3	0	1	1	1	1	1	1	1	1	0	1	1	1	1	1	1	4	3	5	2	3	1	1	3	3
31111001	四川	1	1	40	2	3	1	0	3	0	1	1	0	1	1	1	1	1	0	1	1	1	0	1	1	4	4	4	4	5	5	5	5	4
31111002	四川	1	2	39	2	7	1	0	3	1	1	1	1	1	1	1	1	1	1	1	1	1	1	1	1	3	3	4	2	4	4	2	4	4
31111003	四川	1	1	40	2	7	2	0	2	1	1	1	1	1	1	1	1	0	0	0	0	0	1	0	1	5	3	3	2	4	3	3	4	4
31111004	四川	1	1	39	2	6	1	0	4	1	1	1	1	1	1	1	1	0	0	1	1	1	0	1	1	3	4	4	4	3	4	5	3	3
31111005	四川	1	2	41	2	6	2	0	1	1	1	1	1	1	1	1	1	1	0	1	1	1	1	1	1	4	4	3	4	3	3	2	3	4
31111006	四川	1	2	34	2	7	1	1	4	1	1	1	0	1	1	1	1	1	0	1	1	1	1	1	1	5	5	5	3	3	4	4	5	5
31111007	四川	1	2	39	2	7	1	1	5	1	1	1	1	1	1	1	1	1	0	1	1	1	1	1	1	3	3	3	3	1	3	3	3	3
31111008	四川	1	2	40	2	6	2	0	4	1	1	1	1	1	1	1	1	1	0	1	1	1	1	1	1	4	4	4	2	4	3	3	3	3
31111009	四川	1	1	42	2	6	2	0	4	1	1	1	1	1	1	1	1	1	1	1	1	1	0	1	1	3	3	3	3	3	3	3	3	3
31111010	四川	1	2	35	2	3	2	0	2	1	1	1	1	1	1	1	1	1	0	1	1	1	0	1	1	4	4	4	3	3	3	3	3	2
1	四川	1	2	46	2	5	2	1	4	1	1	1	1	1	1	0	1	1	0	1	1	1	1	1	1	2	3	3	2	2	3	2	3	3
31111012	四川	1	2	42	2	4	2	0	2	0	1	1	1	1	1	1	1	1	0	1	1	0	1	1	1	5	5	5	4	1	1	3	3	3
31111013	四川	1	2	35	2	7	1	0	2	1	1	1	1	1	1	1	1	1	0	1	1	1	1	1	1	5	3	3	2	2	3	2	3	3
31111014	四川	1	2	34	2	7	2	0	1	1	1	1	1	1	1	0	1	1	0	1	1	1	0	0	1	4	3	3	3	3	3	3	3	2
31111015	四川	1	1	41	2	7	2	0	2	1	1	1	1	1	1	1	1	1	1	1	1	1	0	1	1	3	3	3	2	3	3	3	3	2
31111016	四川	1	2	42	2	6	2	0	1	0	1	1	1	1	1	0	1	1	0	1	1	1	1	1	1	3	3	3	5	3	3	3	3	3
31111017	四川	1	1	38	2	4	1	0	4	1	1	1	1	1	1	1	1	0	1	1	1	1	1	1	1	1	1	3	2	2	2	2	3	3
31111018	四川	1	2	36	2	3	2	0	4	1	1	1	1	1	1	1	1	0	0	1	1	1	0	0	1	3	3	3	2	3	3	2	2	2
31111019	四川	1	2	39	2	6	1	0	4	1	1	1	1	1	0	0	0	1	1	1	1	1	0	1	1	4	4	4	2	2	2	2	4	4
31111020	四川	1	2	40	3	6	1	0	3	1	1	1	1	1	1	1	1	1	0	1	1	1	0	1	1	4	4	4	1	1	3	2	3	3
31111021	四川	1	1	41	2	7	2	0	4	1	1	1	1	1	1	1	1	1	1	1	1	1	0	1	1	4	4	4	2	2	2	2	3	4
31111022	四川	1	2	43	2	7	1	0	5	0	1	1	1	1	1	1	1	1	1	1	1	1	1	1	1	4	4	5	2	3	3	2	5	5
31111023	四川	1	2	38	2	7	1	0	1	1	1	1	1	1	1	1	1	1	0	1	1	1	1	1	1	3	4	5	1	1	1	1	3	3
31111024	四川	1	2	50	2	6	2	0	3	0	1	1	0	1	1	1	1	0	0	0	1	1	1	0	1	3	3	5	2	3	3	2	3	3
31111025	四川	1	2	38	2	6	2	0	2	1	1	1	1	1	1	1	1	0	0	1	1	1	0	1	0	5	3	5	5	3	4	3	4	3
31111026	四川	1	2	40	2	2	2	0	3	1	1	1	0	1	1	1	1	1	0	1	1	1	1	1	1	5	5	5	4	3	3	2	2	3
31111027	四川	1	2	37	2	6	2	0	2	1	1	1	1	1	1	1	1	1	0	1	1	1	1	1	1	3	3	4	2	2	1	2	2	2
31111028	四川	1	2	41	2	7	2	0	1	0	1	1	1	1	1	1	1	1	1	1	1	1	0	1	1	3	4	4	1	3	2	2	3	4
31111029	四川	1	1	36	2	6	#NULL!	0	4	0	1	1	1	1	1	1	1	1	1	1	1	1	0	1	1	1	4	3	2	2	1	2	3	3
31111030	四川	1	1	33	2	7	2	0	3	1	1	1	1	1	1	1	1	1	1	1	1	1	1	1	1	3	3	4	2	2	3	3	3	3
31111031	四川	1	1	46	2	6	2	0	2	0	1	1	1	1	1	1	1	0	1	1	1	1	1	1	1	3	3	3	1	2	3	1	3	3
31111032	四川	1	1	44	2	7	2	0	4	1	1	1	1	1	1	1	1	1	1	1	1	1	1	1	1	4	4	4	1	1	1	1	3	4
31111033	四川	1	2	38	2	7	2	0	2	1	1	1	1	1	1	1	1	0	0	1	1	0	0	0	0	5	4	5	1	1	2	1	5	5
31111034	四川	1	2	39	2	7	1	0	4	1	1	1	1	1	1	1	1	0	0	1	1	1	1	1	0	5	4	3	2	2	1	1	3	2
31111035	四川	1	2	37	2	3	1	0	2	1	1	1	0	1	1	1	1	1	0	1	1	1	0	1	1	3	2	4	2	3	3	2	3	3
31111036	四川	1	2	40	2	7	2	1	4	1	1	1	1	1	1	1	1	1	0	1	1	1	1	1	0	5	5	5	3	3	3	2	3	3
31111037	四川	1	2	37	2	3	2	0	1	0	0	0	1	1	1	0	1	0	0	1	1	0	0	0	0	2	2	4	2	3	2	3	3	3
31111038	四川	1	1	40	2	7	2	0	1	0	1	0	1	1	1	1	1	1	1	1	1	1	0	1	1	3	3	4	4	2	2	2	2	2
31111039	四川	1	2	38	2	5	2	0	3	0	1	0	0	1	1	0	0	0	0	1	1	1	1	0	1	4	4	3	3	3	2	2	4	3
31111040	四川	1	2	43	2	2	2	0	2	1	1	1	0	1	1	1	1	0	0	1	1	1	1	1	1	4	3	5	2	2	2	2	3	3
31111041	四川	1	1	35	2	7	2	0	3	1	1	0	0	0	1	1	1	1	0	1	1	1	0	1	1	2	2	4	2	2	2	2	4	4
31111042	四川	1	2	40	2	6	2	0	4	0	1	1	1	1	1	0	1	1	1	1	1	1	1	0	1	5	4	5	3	3	2	2	3	3
31111043	四川	1	2	40	2	6	2	0	3	1	1	1	1	1	1	1	1	1	0	0	1	1	0	0	0	4	3	4	3	2	2	3	2	3
31111044	四川	1	2	37	2	7	1	0	4	1	1	1	1	1	1	1	1	1	0	0	1	1	1	0	0	4	4	5	4	2	2	2	3	3
31111045	四川	1	1	16	1	2	1	1	4	1	1	1	1	1	1	1	1	1	1	1	1	1	1	1	1	5	5	5	3	2	1	1	4	4
31111046	四川	1	1	46	2	7	2	0	1	1	1	1	1	1	1	1	1	1	0	1	1	1	1	1	1	5	5	5	2	2	1	1	4	4
31111047	四川	1	1	38	3	6	2	0	2	1	1	1	1	1	1	1	1	1	1	1	1	1	1	1	1	3	2	4	3	2	2	2	3	3
31111048	四川	1	2	39	2	7	2	0	2	1	1	1	1	1	1	1	1	1	1	1	1	1	1	1	1	2	2	4	2	2	3	2	3	2
31111049	四川	1	2	45	2	6	2	0	2	1	0	0	0	1	1	1	1	1	0	1	1	1	0	1	1	5	5	5	4	2	1	1	4	4
31111050	四川	1	1	49	2	6	2	1	2	1	1	1	1	1	1	1	1	1	0	1	1	1	1	1	1	4	4	5	2	3	3	3	4	5
31111051	四川	1	2	35	2	5	#NULL!	0	2	1	1	1	1	1	1	1	1	1	1	1	1	1	1	1	1	3	3	3	2	2	2	2	3	3
31111052	四川	1	1	40	2	7	2	0	2	0	1	1	1	1	1	1	1	1	1	1	1	1	0	1	1	4	3	4	3	3	2	2	3	3
31111053	四川	1	1	40	2	7	#NULL!	0	2	0	1	1	1	1	1	1	1	1	1	1	1	1	0	1	1	3	3	2	1	1	1	1	3	4
31111054	四川	1	1	40	2	7	1	0	4	1	1	1	1	1	1	1	1	1	0	1	1	1	1	1	1	3	3	4	3	3	2	2	3	4
31111055	四川	1	2	35	2	6	2	1	5	0	1	1	1	1	1	1	1	1	0	1	1	1	1	1	1	1	5	3	2	2	2	2	2	5
31111056	四川	1	1	39	2	5	1	0	1	1	1	1	1	1	1	1	1	1	0	1	1	1	1	1	1	4	3	4	2	2	2	2	4	4
31111057	四川	1	2	39	2	6	1	0	3	1	1	1	1	1	1	1	1	1	0	1	1	1	0	1	1	5	5	5	2	3	3	2	3	4
31111058	四川	1	2	37	2	7	2	0	3	1	1	1	0	1	1	1	1	1	1	1	1	1	1	1	1	4	5	5	3	3	3	3	3	2
31111059	四川	1	1	42	2	7	2	0	1	0	1	0	1	0	1	1	1	0	0	1	1	0	1	0	0	4	4	4	2	3	3	2	3	4
31111060	四川	1	1	36	2	6	1	0	4	1	1	1	1	1	1	0	1	1	1	1	1	1	0	1	0	3	3	4	3	2	2	2	4	4
31111061	四川	1	2	34	2	6	2	0	2	1	1	1	1	1	1	1	1	0	1	1	1	1	1	0	0	4	4	4	4	3	2	3	3	3
31111062	四川	1	1	42	2	7	1	0	4	1	1	1	1	1	1	1	1	1	0	1	1	1	1	1	1	4	4	4	3	3	3	3	4	4
31111063	四川	1	1	42	2	7	1	0	2	1	1	1	1	1	1	1	1	1	1	0	1	1	0	1	1	4	3	4	4	2	2	2	3	4
31111064	四川	1	1	38	2	7	1	0	4	1	1	1	1	1	1	1	1	1	0	1	1	1	1	1	1	5	5	5	2	2	2	3	4	4
31111065	四川	1	1	38	2	4	1	0	4	0	1	1	0	1	1	1	1	1	1	1	1	1	1	0	1	4	4	4	4	4	4	4	4	4
31111066	四川	1	1	36	2	5	2	0	1	1	1	1	0	1	1	1	1	1	0	1	1	1	1	1	1	3	3	4	5	4	3	2	3	3
31111067	四川	1	1	41	2	7	1	0	3	1	1	1	1	1	1	1	1	1	0	0	1	1	1	1	1	3	3	3	2	3	3	3	3	3
31111068	四川	1	2	42	2	5	2	0	1	0	1	0	1	1	1	1	1	1	0	1	1	1	1	1	1	3	3	4	4	3	3	3	3	2
31111069	四川	1	2	39	2	7	2	1	2	1	1	1	1	1	1	0	1	1	1	1	1	1	1	1	1	2	2	5	2	2	3	1	4	3
31111070	四川	1	1	40	2	7	2	0	4	1	1	1	1	1	1	1	1	1	1	1	1	1	0	1	1	4	4	5	4	3	3	3	4	4
31111071	四川	1	1	35	2	7	2	0	1	1	1	0	1	1	1	1	0	1	0	1	1	1	0	1	1	1	1	1	1	1	1	1	1	1
31111072	四川	1	2	40	2	7	2	0	4	1	1	1	1	1	1	1	1	1	1	1	1	1	1	1	1	3	4	4	2	2	2	2	4	4
31111073	四川	1	1	33	2	4	2	0	2	1	1	1	1	1	1	1	1	1	0	1	1	0	0	0	1	1	2	5	1	1	1	1	3	3
31111074	四川	1	2	34	2	1	2	0	2	1	1	1	1	1	1	1	1	1	0	1	1	1	1	1	1	1	5	1	5	5	5	5	4	5
31111075	四川	1	1	36	2	4	2	0	1	1	1	1	0	1	1	1	1	0	0	1	1	0	0	1	1	3	5	3	2	2	2	2	4	3
31111076	四川	1	1	61	2	3	2	0	2	1	1	1	0	1	1	1	1	1	0	1	1	1	0	1	1	4	4	4	2	3	2	2	3	4
31111077	四川	1	1	43	2	7	1	0	3	1	1	1	1	1	1	1	1	1	1	1	1	1	1	1	1	4	4	4	2	2	2	2	4	4
31111078	四川	1	1	41	2	6	1	0	4	1	1	1	1	1	1	1	1	1	0	1	1	1	1	1	1	3	4	5	2	2	2	2	5	5
31111079	四川	1	2	36	2	7	1	0	1	1	1	1	1	1	1	1	1	0	0	1	1	1	0	0	1	2	2	5	3	3	2	2	3	3
31111080	四川	1	2	43	2	6	1	0	4	1	1	0	1	1	1	1	1	1	0	1	1	1	1	1	1	3	3	4	2	3	3	2	3	3
31111081	四川	1	2	45	2	7	2	0	2	1	1	1	1	1	1	1	1	1	0	1	1	1	0	1	1	5	5	5	2	2	2	3	3	3
31111082	四川	1	1	48	2	7	2	0	3	1	1	1	1	1	1	1	1	1	0	1	1	1	0	1	1	5	4	5	3	3	3	3	3	3
31111083	四川	1	1	65	2	5	2	0	4	1	1	1	1	1	1	1	1	1	0	1	1	1	1	1	1	4	4	4	2	2	2	2	4	4
31111084	四川	1	2	37	2	7	1	0	3	1	1	1	0	1	1	1	1	1	0	1	1	1	1	1	0	3	3	5	3	3	2	2	3	3
31111085	四川	1	1	33	2	5	2	0	1	1	1	1	1	1	1	1	1	1	0	1	1	1	1	1	1	3	3	3	2	2	2	2	2	5
31111086	四川	1	2	38	2	6	2	1	3	1	1	0	1	1	1	1	1	1	0	1	1	1	0	1	1	3	3	5	5	3	3	2	2	2
31111087	四川	1	2	33	2	6	2	0	4	0	1	1	1	1	1	1	1	1	0	1	1	1	1	1	1	4	4	5	4	2	2	3	3	2
31111088	四川	1	1	43	2	4	2	0	2	1	1	1	1	1	1	1	1	1	1	1	1	1	1	1	1	4	3	4	1	2	2	2	4	4
31111089	四川	1	2	36	2	6	2	1	2	1	1	1	1	1	1	1	1	1	0	1	1	0	1	0	1	5	5	5	2	2	2	2	3	4
31111090	四川	1	2	35	2	2	1	0	2	1	1	0	1	1	1	1	1	0	0	1	1	1	0	1	1	3	4	5	3	3	3	2	2	5
31111091	四川	1	1	23	1	7	2	0	2	1	1	1	1	1	1	1	1	1	1	1	1	1	1	1	1	2	2	3	2	2	2	2	3	3
31111092	四川	1	2	36	2	7	2	1	4	0	1	1	1	0	1	1	1	1	1	1	0	0	0	1	1	2	3	4	4	4	4	2	4	2
31111093	四川	1	1	39	2	6	2	0	2	0	1	1	1	1	0	0	1	0	0	0	1	1	0	0	1	4	4	5	3	3	3	3	4	4
31111094	四川	1	2	46	2	7	1	0	5	1	1	1	0	1	1	1	1	1	0	1	1	1	1	1	1	3	3	4	3	3	2	2	3	4
31111095	四川	1	2	39	2	6	2	1	4	1	1	0	1	1	1	1	1	1	0	1	1	1	1	1	1	5	5	4	2	2	2	2	4	5
31111096	四川	1	2	40	2	7	2	0	2	1	1	1	1	1	1	1	1	1	0	1	1	1	1	1	1	3	3	4	2	3	3	3	4	3
31111097	四川	1	2	41	2	6	#NULL!	0	2	1	1	1	1	1	1	1	1	1	0	1	1	1	0	1	1	5	5	1	1	4	3	3	3	4
31111098	四川	1	1	32	2	4	2	0	1	1	1	0	1	1	1	1	1	1	0	1	1	1	1	0	1	3	3	4	2	3	2	1	3	2
31111099	四川	1	1	39	2	7	2	0	5	1	1	1	1	0	1	1	1	1	0	1	1	1	1	1	1	5	5	5	1	4	1	1	5	5
31111100	四川	1	2	37	2	2	2	0	2	1	1	1	1	0	1	1	1	1	1	1	1	1	1	1	1	5	3	5	1	2	2	1	4	5
31111101	四川	1	2	15	1	2	1	0	4	1	1	1	0	1	1	1	1	1	1	1	1	1	1	1	1	1	5	5	3	1	1	1	5	5
31111102	四川	1	2	39	2	7	2	0	4	1	1	0	0	1	1	1	1	1	0	1	1	1	1	1	1	4	4	5	4	3	3	2	3	3
31111103	四川	1	2	39	2	7	2	0	2	1	1	1	1	1	1	1	1	1	0	1	1	1	0	1	1	2	3	5	2	2	2	2	3	3
31111104	四川	1	2	36	1	2	2	1	1	1	1	1	1	1	1	1	1	1	1	1	1	1	1	1	1	4	3	4	1	1	2	1	3	5
31111105	四川	1	2	41	2	7	2	0	2	1	1	1	0	1	1	1	1	1	1	1	1	1	1	1	1	4	4	5	2	2	2	2	3	4
31111106	四川	1	1	43	2	7	2	0	1	1	1	1	0	1	1	1	1	1	1	1	1	1	1	0	1	3	3	3	4	3	2	2	3	3
31111107	四川	1	2	45	2	7	2	0	4	1	1	1	1	1	1	1	1	1	0	1	1	1	0	1	1	5	5	5	2	2	2	2	5	5
31111108	四川	1	2	32	2	6	2	0	1	1	1	1	0	1	1	1	1	1	0	1	1	1	1	1	1	3	2	4	2	4	3	4	2	2
31111109	四川	1	2	37	2	6	2	0	2	1	1	1	1	1	1	1	1	1	1	1	1	1	1	1	1	3	3	5	1	3	2	1	3	2
31111110	四川	1	2	35	2	5	2	0	1	1	1	1	0	1	1	1	1	1	1	1	1	1	1	1	0	2	2	5	4	3	3	2	1	2
31111111	四川	1	1	39	2	4	1	0	5	1	1	1	1	1	1	1	1	0	0	1	1	1	0	1	1	5	3	3	5	3	3	3	3	5
31111112	四川	1	1	40	2	7	2	0	4	1	1	1	1	1	1	1	1	1	1	1	1	1	1	1	1	3	3	4	1	1	1	1	4	3
31111113	四川	1	2	37	2	7	1	0	2	1	1	1	1	1	1	1	1	1	0	1	1	1	1	1	1	4	3	4	3	3	3	4	2	3
31111114	四川	1	2	38	2	4	2	1	1	1	1	0	1	1	1	1	1	1	1	1	1	1	0	1	1	3	2	1	1	3	1	1	3	5
31111115	四川	1	1	37	2	5	2	0	1	0	1	1	0	1	1	1	1	1	0	1	1	1	1	1	1	4	3	4	4	4	3	2	4	4
31111116	四川	1	2	34	2	4	1	0	1	1	1	1	1	1	1	1	1	1	0	1	1	1	1	1	1	1	5	1	1	1	2	1	5	5
31111117	四川	1	1	37	2	7	2	1	5	0	1	0	1	1	1	1	1	0	0	1	0	1	1	1	1	1	2	1	2	2	1	3	1	4
31111118	四川	1	2	38	2	7	2	0	2	1	1	1	1	1	1	1	1	0	0	1	1	1	0	1	1	3	3	5	2	3	3	3	2	3
31111119	四川	1	1	39	2	7	2	0	1	1	1	0	1	1	1	1	1	1	0	1	1	0	1	1	1	1	4	3	3	2	2	2	2	5
31111120	四川	1	2	39	2	7	2	0	1	1	1	1	1	1	1	1	1	0	0	0	1	0	1	0	0	5	5	5	3	3	3	2	2	1
31111121	四川	1	2	50	2	4	2	0	2	1	1	1	0	1	1	1	1	0	1	1	1	1	0	1	1	3	3	5	2	2	2	2	5	5
31111122	四川	1	1	38	2	4	2	1	4	0	1	0	1	1	1	1	1	1	1	1	1	1	0	1	1	5	5	3	1	1	1	2	4	5
31111123	四川	1	1	39	2	7	1	0	4	1	1	1	1	1	1	1	1	1	1	1	1	1	1	1	1	4	4	5	2	3	2	3	1	3
31111124	四川	1	1	43	2	6	2	0	4	1	1	1	0	1	1	1	1	1	0	1	1	1	0	0	1	4	4	4	3	3	2	2	3	3
31111125	四川	1	2	48	2	7	1	0	3	1	1	1	1	1	1	1	1	1	0	1	1	1	1	1	1	4	4	5	3	4	4	3	4	3
31111126	四川	1	1	49	2	4	2	0	1	1	1	1	0	1	1	1	1	1	0	1	1	1	1	1	1	5	3	5	1	1	1	3	3	3
31111127	四川	1	1	40	2	7	2	0	4	1	1	1	1	1	1	1	1	1	1	1	1	1	1	1	1	3	3	5	3	3	2	3	3	3
31111128	四川	1	2	36	2	6	2	0	2	1	1	1	1	1	1	1	1	1	1	1	1	1	1	1	1	5	5	5	2	2	3	1	3	2
31111129	四川	1	2	33	2	6	2	0	2	1	1	1	1	1	1	1	1	1	0	1	1	1	1	0	0	5	5	5	3	4	3	3	3	3
31111130	四川	1	1	40	2	7	2	0	3	1	1	1	1	1	1	1	1	1	0	1	1	0	1	1	1	4	5	3	4	3	3	2	3	5
31111131	四川	1	2	37	2	5	2	0	3	1	1	1	1	1	1	0	1	1	0	1	1	1	0	1	0	3	4	4	3	3	3	3	3	3
31111132	四川	1	2	40	2	6	2	0	3	1	1	1	0	1	1	1	1	1	0	1	1	1	1	1	1	3	3	2	2	2	2	2	3	3
31111133	四川	1	1	42	2	7	2	0	3	1	1	1	1	1	1	1	1	0	1	1	1	1	1	1	1	3	3	4	3	3	3	2	3	3
31111134	四川	1	1	36	2	6	2	0	2	1	1	1	1	1	1	1	1	0	0	1	1	1	1	1	1	4	4	4	2	3	2	2	3	3
31111135	四川	1	2	36	2	7	2	0	2	1	1	1	1	1	1	1	1	1	1	1	1	1	1	1	1	3	3	4	4	2	2	2	3	3
31111136	四川	1	2	38	2	7	2	0	2	1	1	1	1	1	1	1	1	1	0	1	1	1	0	1	1	2	4	3	4	2	2	4	3	4
31111137	四川	1	1	57	2	2	2	0	4	0	1	1	1	1	1	1	1	1	0	1	1	1	1	1	1	5	5	5	2	3	2	3	5	5
31111138	四川	1	1	40	2	7	1	0	1	1	1	1	0	1	1	1	1	1	0	1	1	1	1	1	1	3	3	4	2	2	4	2	3	4
31111139	四川	1	1	39	2	7	2	0	3	1	1	1	1	1	1	1	1	1	0	1	1	1	0	1	1	5	5	5	3	3	3	2	4	5
31111140	四川	1	1	41	2	7	2	0	3	1	1	1	1	1	1	1	1	0	1	1	1	1	1	1	1	3	4	4	2	2	2	2	3	3
31111141	四川	1	1	40	2	7	2	0	2	1	1	1	0	1	1	1	1	1	0	1	1	0	0	1	1	4	3	5	4	2	3	3	2	3
31111142	四川	1	2	36	2	7	1	0	2	1	1	1	1	1	1	1	1	1	0	1	1	1	1	0	1	3	3	3	5	4	3	3	3	4
31111143	四川	1	2	38	2	6	1	1	2	0	1	0	1	1	1	1	1	1	1	1	1	1	0	1	1	3	4	4	4	3	2	2	4	4
31111146	四川	1	2	28	2	7	2	0	2	1	1	1	1	1	1	1	1	1	1	0	1	1	1	1	0	4	4	4	5	3	3	2	3	3
31111147	四川	1	1	48	2	4	2	0	4	1	1	1	0	1	1	1	1	1	0	1	1	1	1	1	1	5	4	5	2	4	4	4	5	4
31111148	四川	1	1	40	2	6	2	0	1	1	1	1	1	1	1	1	1	1	1	1	1	1	1	1	1	4	4	4	3	3	3	3	4	4
31111149	四川	1	1	25	2	3	2	0	4	1	1	0	0	1	1	1	1	0	0	1	1	1	0	1	0	3	1	3	1	3	4	3	3	2
31111150	四川	1	2	21	1	6	1	0	3	1	1	1	1	1	1	1	1	1	0	1	1	1	0	1	1	3	3	3	1	3	1	2	4	4
31111151	四川	1	2	20	1	6	2	0	2	1	1	0	1	1	1	1	1	1	0	1	1	1	1	1	1	3	4	3	2	3	3	3	3	3
31111152	四川	1	2	21	1	6	1	0	4	1	1	0	1	1	1	1	1	1	0	1	1	1	1	1	1	3	2	3	1	2	1	1	3	3
31111153	四川	1	2	20	1	6	2	1	4	1	1	1	1	1	1	1	1	1	0	1	1	1	1	1	1	5	3	3	1	2	1	2	4	3
31111154	四川	2	2	26	2	6	1	0	2	1	1	1	1	1	1	1	1	1	0	1	1	1	1	1	1	3	3	3	3	3	2	2	2	2
31111155	四川	1	2	20	1	6	2	1	4	1	1	1	1	1	1	1	1	1	0	1	1	1	1	1	1	3	4	4	2	4	2	1	4	3
31111156	四川	3	2	41	2	4	1	0	4	1	1	1	1	1	1	1	1	1	0	1	1	1	1	1	1	1	1	1	2	2	2	2	1	1
31111157	四川	1	1	38	2	7	1	0	4	1	1	1	1	1	1	1	1	1	0	1	1	1	1	1	1	4	4	4	2	2	2	2	4	3
31111158	四川	1	2	39	2	7	2	0	2	1	1	1	1	1	1	1	1	1	0	1	1	1	1	1	1	4	3	5	2	2	2	2	2	2
31111159	四川	1	1	61	2	3	2	0	2	1	1	0	1	1	1	1	1	1	0	1	1	1	0	1	1	5	5	5	2	2	2	2	5	5
31111160	四川	1	1	48	2	6	2	0	2	1	1	1	1	1	1	1	1	1	0	1	1	1	1	1	1	2	2	2	2	2	2	2	2	2
31111161	四川	1	1	45	2	6	2	0	2	1	1	1	0	1	1	1	1	1	0	1	1	1	1	1	1	4	2	4	2	1	1	1	2	2
31111162	四川	1	1	51	2	7	2	0	1	1	1	1	0	0	1	1	1	1	0	1	1	0	0	0	0	4	3	3	4	3	3	3	2	3
31111163	四川	1	1	46	2	4	2	0	1	0	1	1	1	1	1	1	1	1	1	1	1	1	0	1	1	3	3	3	2	2	2	2	3	3
31111164	四川	1	2	45	2	6	2	0	4	1	1	1	1	1	1	1	1	1	0	1	1	1	1	1	1	4	4	5	4	3	2	1	4	4
31111165	四川	1	2	25	1	4	2	0	2	0	1	0	0	1	1	1	1	1	0	1	1	1	1	0	1	3	2	5	3	3	3	2	2	3
31111166	四川	1	1	49	2	7	2	0	2	0	1	1	0	0	1	1	1	1	0	1	1	1	0	1	1	4	3	4	2	1	2	3	3	4
31111167	四川	1	2	45	5	6	1	0	1	1	1	0	0	1	1	1	1	1	0	1	1	1	0	1	1	3	3	1	1	1	1	1	3	3
31111168	四川	1	2	35	2	7	1	0	4	1	1	1	0	1	1	1	1	1	0	1	1	1	0	1	1	5	5	5	3	4	3	3	3	3
31111169	四川	1	1	49	2	7	2	0	3	1	1	1	1	1	1	1	1	1	0	1	1	1	0	1	1	3	3	5	1	1	3	1	3	3
31111170	四川	1	1	30	1	7	2	0	4	1	1	1	1	1	1	1	1	1	1	1	1	1	1	1	1	3	3	4	1	2	1	1	4	4
31111171	四川	1	2	56	4	2	2	0	4	1	1	1	0	1	1	1	1	1	1	1	1	1	1	1	1	5	4	5	3	3	3	3	4	3
31111172	四川	1	1	53	2	4	2	0	2	0	1	1	0	1	1	1	1	1	0	1	1	1	1	1	1	5	5	5	2	2	2	1	5	5
31111173	四川	1	1	55	2	4	2	0	2	1	1	0	1	1	1	1	1	1	0	1	1	1	0	1	1	5	3	5	2	2	3	1	5	5
31111174	四川	1	1	27	2	5	2	0	4	0	1	1	1	1	1	1	1	1	0	1	1	1	0	1	1	1	3	4	1	1	1	1	1	3
31111175	四川	1	2	47	2	6	2	0	3	1	1	1	1	1	1	1	1	0	0	1	1	1	1	1	1	4	4	5	2	2	2	2	3	3
31111176	四川	1	1	51	2	7	2	0	2	1	1	1	1	1	1	1	1	1	1	1	1	1	0	1	1	4	4	4	2	2	2	2	4	4
31111177	四川	1	1	56	2	4	2	0	2	1	1	1	1	1	1	1	1	1	0	1	1	1	1	1	1	4	4	5	1	1	1	1	4	4
31111178	四川	1	1	48	2	7	2	0	2	1	1	1	1	1	1	1	1	1	0	1	1	1	1	1	1	4	3	5	2	2	2	2	3	4
31111179	四川	1	2	46	1	6	2	0	2	1	1	0	1	1	1	1	1	1	0	1	1	1	1	1	1	3	3	3	3	3	3	3	3	3
31111180	四川	1	1	40	2	6	2	0	1	1	1	1	0	1	1	1	1	1	0	0	1	1	1	1	1	3	1	5	1	1	1	1	3	2
31111181	四川	1	2	45	2	7	2	0	2	1	1	1	1	1	1	1	0	1	0	1	1	1	1	1	1	4	4	4	3	3	3	3	3	3
31111182	四川	1	2	55	2	4	2	0	5	0	1	0	0	0	1	1	1	1	1	1	1	1	0	1	1	5	5	5	4	4	4	3	5	5
31111183	四川	1	2	43	2	6	2	0	4	1	1	1	1	1	1	1	1	0	0	1	1	1	1	1	1	4	4	4	4	4	2	2	3	3
31111184	四川	1	2	23	1	6	2	0	2	1	1	1	1	1	1	1	1	1	0	1	1	1	1	1	1	4	3	5	3	2	2	2	3	4
31111185	四川	1	2	27	2	6	1	0	2	1	1	1	1	1	1	1	1	1	0	1	1	1	1	1	1	4	3	5	3	2	2	3	3	4
31111186	四川	1	2	38	2	6	2	0	3	1	1	1	1	1	1	1	1	0	0	0	1	1	1	1	1	3	3	1	2	2	1	3	3	3
31111187	四川	1	2	26	2	7	1	1	1	1	1	1	1	1	1	1	1	1	0	1	1	1	1	1	0	4	3	5	4	3	5	3	5	3
31111188	四川	1	1	32	2	7	1	0	1	0	1	1	1	1	1	1	1	1	1	1	1	1	1	1	1	5	5	5	1	3	5	4	1	1
31111189	四川	1	1	44	2	7	1	0	4	1	1	1	1	1	1	1	1	0	0	1	1	1	1	1	1	5	4	5	2	2	2	2	3	4
31111190	四川	1	1	40	2	7	1	0	1	1	1	0	1	1	1	1	1	1	1	1	1	1	0	1	1	4	1	5	2	3	3	2	4	5
31111191	四川	1	1	43	2	7	2	0	4	0	1	1	1	1	1	1	1	1	0	1	1	1	1	1	1	3	3	5	3	4	5	5	4	4
31111192	四川	1	1	50	2	7	1	0	1	1	1	1	1	1	1	1	1	1	1	1	1	1	1	1	1	3	3	3	2	2	2	2	4	4
31111193	四川	1	2	50	2	7	1	0	3	1	1	1	1	1	1	1	1	1	0	1	1	1	0	1	1	3	3	3	4	2	2	2	3	3
31111194	四川	2	2	28	1	6	1	0	2	1	1	1	1	1	1	1	1	1	0	1	1	1	1	1	1	3	2	3	3	4	2	2	3	3
31111195	四川	1	1	42	2	7	2	0	4	1	1	1	1	1	1	1	1	0	0	1	1	1	1	1	1	4	4	5	4	3	4	3	3	4
31111196	四川	1	1	21	1	3	1	0	2	1	1	1	1	1	1	1	1	1	1	1	1	1	0	1	0	4	4	4	2	3	3	3	2	4
31111197	四川	1	1	27	2	5	2	0	2	1	1	1	1	1	1	1	1	1	0	1	1	1	1	1	1	5	5	5	3	2	2	3	4	3
31111198	四川	1	2	30	2	5	1	0	3	1	1	1	1	1	1	1	1	1	0	1	1	1	1	1	1	4	4	4	3	3	3	3	3	3
31111199	四川	1	2	21	1	6	2	0	4	0	1	0	1	1	1	1	1	1	0	1	1	1	0	1	1	2	4	4	2	2	2	2	2	2
31111200	四川	1	2	22	1	4	1	0	2	1	1	1	1	0	1	1	0	0	0	1	1	1	1	1	1	3	3	3	3	3	3	3	3	3
31111201	四川	1	2	21	1	4	1	0	2	0	1	1	1	1	1	1	1	1	1	1	1	1	0	1	1	3	3	3	3	3	3	4	3	3
31111202	四川	1	1	45	2	6	2	0	2	1	1	0	0	0	1	1	1	1	0	1	1	1	1	1	1	3	3	5	2	2	2	1	4	4
31111203	四川	1	1	25	1	4	2	0	3	1	1	1	1	1	1	1	1	1	1	1	1	1	1	1	1	3	3	4	2	3	2	2	2	3
31111204	四川	1	1	42	2	6	1	0	2	1	1	0	0	1	1	1	1	1	0	1	1	1	0	1	1	3	3	4	3	3	2	2	3	3
31111205	四川	1	1	60	2	6	2	0	3	0	1	1	1	1	1	1	1	1	0	1	1	1	1	1	1	4	3	4	2	3	3	3	3	3
31111206	四川	1	2	45	2	4	2	0	1	0	1	1	1	1	1	1	1	1	0	1	1	1	0	0	1	3	3	3	1	2	2	1	3	3
31111207	四川	3	2	22	1	6	2	0	3	1	1	1	0	1	1	1	0	1	0	1	1	1	1	1	1	3	3	3	3	3	3	3	3	3
31111208	四川	1	2	35	2	6	1	1	4	1	1	1	1	1	1	1	1	1	1	1	1	1	1	1	1	1	2	1	3	4	5	3	1	1
31111209	四川	1	2	39	2	6	2	0	3	0	1	1	0	1	1	1	1	1	0	0	1	1	1	1	1	5	3	5	3	3	3	2	2	3
31111210	四川	1	1	21	1	6	1	1	4	1	1	1	0	1	1	1	0	1	0	1	1	1	1	1	1	3	4	5	3	2	2	2	3	3
31111211	四川	3	2	33	2	6	1	1	4	1	1	1	0	1	1	1	0	1	0	1	1	1	1	1	1	3	4	5	3	2	2	2	3	3
31111212	四川	3	2	38	2	5	2	0	3	0	1	1	0	1	1	1	1	1	0	0	1	1	1	1	1	5	3	5	3	3	3	1	3	4
31111213	四川	3	1	36	2	6	1	0	4	1	1	1	1	1	1	1	1	1	0	1	1	1	1	1	1	3	4	5	3	2	2	2	5	3
31111214	四川	3	1	50	2	5	2	0	2	1	1	1	1	1	1	1	1	1	1	1	1	1	1	1	1	3	3	3	3	3	3	3	3	3
31111215	四川	1	1	38	2	6	2	0	3	1	1	1	1	1	1	1	1	1	1	1	1	1	1	1	1	3	3	3	2	3	3	3	3	3
31111216	四川	1	2	31	2	7	1	0	2	1	1	1	1	1	1	1	1	1	1	1	1	1	1	1	1	2	3	3	2	5	5	4	3	2
31111217	四川	1	2	60	2	7	2	0	1	0	1	0	0	1	1	1	0	1	0	1	1	1	0	1	1	2	2	1	1	1	3	4	3	3
31111218	四川	1	2	45	2	7	1	0	4	1	1	1	1	1	1	1	1	1	0	1	1	1	1	1	1	3	3	3	3	3	2	2	4	4
31111219	四川	1	2	32	4	7	2	0	4	1	1	1	0	1	1	0	1	1	0	1	1	1	1	0	0	2	3	4	3	3	3	2	3	3
31111220	四川	1	2	43	1	6	1	0	2	1	1	1	1	1	1	1	1	1	0	1	1	1	1	1	1	3	3	3	2	2	2	2	3	3
31111221	四川	1	2	50	2	5	2	0	5	1	1	1	1	1	1	1	1	1	0	1	1	1	1	1	0	4	4	5	3	2	4	4	4	4
31111222	四川	1	2	37	2	6	1	0	4	1	1	1	1	1	1	1	1	1	0	1	1	1	0	1	1	3	3	3	3	3	3	3	3	3
31111223	四川	1	1	46	2	6	1	0	2	1	1	1	1	1	1	1	1	1	0	1	1	1	0	1	1	3	3	3	2	2	2	2	3	3
31111224	四川	1	2	35	2	7	2	0	4	1	1	0	1	1	1	1	1	1	1	1	1	1	1	1	1	2	3	2	3	3	3	3	2	2
31111225	四川	1	1	45	2	6	2	0	5	1	1	1	1	1	1	1	1	1	0	1	1	1	1	1	0	3	4	4	3	3	3	3	4	4
31111226	四川	1	1	32	2	6	2	0	2	1	1	1	1	1	1	1	1	1	1	1	1	1	1	1	1	3	3	3	1	2	2	3	3	3
31111227	四川	1	2	33	2	7	1	0	4	1	1	1	1	1	1	1	1	0	1	0	1	1	1	1	1	3	3	4	2	2	2	2	3	3
31111228	四川	1	2	34	2	6	2	0	4	1	1	0	1	1	1	1	1	1	1	1	1	1	1	1	1	3	3	3	2	2	2	2	3	3
31111229	四川	1	2	25	1	6	1	0	2	1	1	1	1	1	1	1	1	1	1	1	1	1	1	1	1	3	3	4	3	2	2	2	3	3
31111230	四川	1	1	44	2	3	1	0	3	0	1	1	0	0	1	1	1	1	0	1	1	1	0	1	1	4	5	5	4	4	4	4	4	5
31111231	四川	1	1	35	3	3	1	0	2	0	1	1	0	0	1	1	1	1	0	1	1	1	1	1	1	5	4	5	2	2	2	2	5	5
31111232	四川	1	1	45	2	3	1	0	4	0	1	0	0	0	1	1	1	1	0	1	1	1	1	1	1	3	5	5	2	2	2	2	5	4
31111233	四川	1	1	35	2	3	1	0	2	1	1	1	0	1	1	1	1	1	0	1	0	1	1	0	1	5	5	5	5	5	1	1	5	1
31111235	四川	2	1	35	2	3	1	1	4	0	1	1	1	1	1	1	1	1	0	1	1	1	1	1	1	4	4	5	1	4	3	3	3	3
31111236	四川	1	2	39	2	3	1	0	2	0	1	1	0	0	1	1	1	1	0	1	1	1	0	1	1	4	4	4	2	2	2	2	4	4
31111236	四川	2	1	52	2	3	2	1	3	0	1	1	0	0	1	1	1	1	0	1	1	1	1	1	1	3	3	3	3	3	3	3	3	3
31111237	四川	2	1	45	2	3	1	1	4	0	1	1	1	1	1	1	1	1	0	1	1	1	1	1	1	3	3	5	2	2	5	4	4	3
31111238	四川	2	1	40	2	4	2	0	2	0	1	1	1	1	1	1	1	0	0	1	1	1	1	1	1	3	3	4	2	3	3	2	4	3
31111239	四川	1	1	47	2	3	1	0	2	0	1	1	0	0	1	1	1	1	0	1	1	1	0	1	1	4	5	5	3	3	3	3	4	5
31111240	四川	1	2	48	3	6	2	0	4	1	1	1	1	1	1	1	1	1	0	1	1	1	1	1	1	4	5	5	3	2	2	2	4	5
31111241	四川	1	1	85	2	7	2	0	1	1	1	0	0	1	1	1	1	1	0	1	1	1	1	1	1	5	5	5	2	2	2	1	4	4
31111242	四川	1	1	71	2	7	2	0	1	1	1	0	0	1	1	1	1	0	0	1	1	1	0	1	1	5	2	5	1	1	1	1	5	5
31111243	四川	1	2	76	4	5	2	0	1	0	1	0	1	1	1	0	1	0	0	1	1	1	1	1	1	3	2	4	2	2	2	2	3	3
31111244	四川	1	2	69	2	7	2	0	5	1	1	1	1	1	1	1	1	1	0	1	1	1	1	1	1	4	3	4	2	2	2	2	4	4
31111245	四川	1	2	84	2	5	2	0	1	1	1	1	0	1	1	1	1	1	1	1	1	1	0	1	1	5	4	5	1	4	2	1	5	5
31111246	四川	1	2	65	2	2	2	0	3	0	1	0	0	0	1	1	1	0	0	1	0	1	0	0	0	5	4	5	2	2	2	2	4	3
31111247	四川	1	2	65	2	2	2	0	1	0	1	0	0	1	1	1	1	1	0	1	1	1	0	1	1	4	4	5	2	3	2	2	4	4
31111248	四川	1	2	82	2	4	2	1	4	1	1	1	1	1	1	1	1	1	0	1	1	1	0	1	1	4	4	4	4	3	4	4	4	4
31111249	四川	1	2	75	2	1	2	0	1	0	1	0	0	0	1	1	1	0	0	1	1	0	0	0	0	1	2	5	2	2	2	2	1	5
31111250	四川	1	2	70	2	3	2	0	1	0	1	0	0	0	1	1	1	0	0	1	1	0	0	0	0	5	4	5	2	3	3	2	2	5
31111251	四川	1	1	56	2	7	2	0	2	1	1	0	0	1	1	1	1	1	1	1	1	1	0	0	1	4	4	5	2	2	2	1	2	4
31111252	四川	1	1	70	2	1	2	0	1	1	1	0	0	0	1	1	1	1	0	1	1	1	0	1	1	4	4	4	2	2	2	2	1	3
31111253	四川	1	2	76	2	3	2	1	4	1	1	0	0	1	1	1	1	1	0	1	1	1	0	1	1	5	2	5	1	2	1	1	4	4
31111254	四川	1	1	83	2	6	2	1	4	1	1	0	0	1	1	1	1	0	0	1	1	1	1	1	1	5	2	5	1	1	1	1	4	4
31111255	四川	1	2	47	2	4	2	0	2	1	1	1	1	1	1	1	1	1	0	1	1	1	0	1	1	3	1	1	3	3	3	3	1	1
31111256	四川	1	1	40	2	4	1	0	1	1	1	1	1	1	1	1	1	1	1	1	1	1	1	1	1	3	2	4	2	3	3	3	3	3
31111257	四川	1	2	21	1	5	1	0	1	1	1	1	1	1	1	1	1	1	1	1	1	1	1	1	1	1	2	2	2	1	5	5	2	1
31111258	四川	1	1	40	2	3	1	0	1	1	1	1	1	1	1	1	1	1	0	1	1	1	0	1	1	2	2	1	3	3	3	2	3	3
31111259	四川	1	2	38	2	3	2	0	1	1	1	1	1	1	1	1	1	1	1	1	1	0	0	0	0	3	4	4	2	2	2	2	3	3
31111260	四川	1	1	51	2	4	2	0	1	1	1	1	1	1	1	1	1	1	0	1	1	1	0	0	1	3	3	3	2	2	2	1	4	4
31111261	四川	1	2	67	2	3	2	0	1	0	1	1	1	1	1	1	1	1	1	1	1	0	0	0	0	3	4	4	2	2	2	2	3	3
31111262	四川	1	1	22	1	5	1	0	1	1	1	1	1	1	1	1	1	1	1	1	1	1	1	1	1	1	2	1	2	1	5	5	1	1
31111263	四川	1	2	41	2	4	2	0	2	1	1	1	1	1	1	1	1	1	0	1	1	1	0	1	1	3	1	1	3	3	3	3	1	1
31111264	四川	1	2	34	3	6	2	0	4	1	1	1	1	1	1	1	1	1	1	1	1	0	0	0	0	4	4	4	2	1	1	3	3	3
31111265	四川	1	1	26	2	6	2	0	2	1	1	1	1	1	1	1	1	1	0	1	1	1	0	1	1	3	1	1	3	3	3	3	1	1
31111266	四川	1	1	26	1	5	2	0	2	1	1	0	0	1	1	1	1	1	0	1	1	1	0	1	1	3	1	1	3	3	3	3	1	1
31111267	四川	1	2	23	1	6	2	0	3	1	1	1	1	1	1	1	1	1	1	1	1	1	1	1	1	1	2	4	4	2	2	2	2	2
31111268	四川	1	2	34	2	6	2	1	5	1	1	1	1	1	1	1	1	1	0	1	1	1	1	1	1	3	4	4	2	2	2	3	3	3
31111269	四川	1	2	32	2	6	2	0	2	1	1	1	1	1	1	1	0	0	0	1	1	1	0	1	1	4	4	5	1	1	1	1	3	3
31111270	四川	1	2	28	1	6	2	0	2	1	1	1	1	1	1	1	1	1	1	1	1	1	1	1	1	3	3	5	2	2	2	2	2	3
31111271	四川	1	2	25	1	7	1	0	1	0	1	1	1	1	1	1	1	1	0	1	1	1	1	1	1	5	3	4	2	2	3	3	2	2
31111272	四川	1	2	25	1	6	1	0	2	1	1	1	1	1	1	1	1	1	0	1	1	1	1	1	1	5	3	4	2	2	3	3	2	2
31111273	四川	1	1	30	1	6	2	0	4	1	1	1	1	1	1	1	1	1	1	1	1	1	1	1	1	4	3	5	2	2	2	2	4	4
31111274	四川	1	1	37	2	7	2	0	1	0	1	1	1	1	1	1	1	0	0	1	1	1	1	1	1	3	2	5	1	2	1	1	3	2
31111275	四川	1	2	24	1	6	2	0	2	1	1	1	0	1	1	1	0	0	0	1	1	1	0	1	1	4	4	4	1	4	3	3	2	2
31111276	四川	1	1	25	2	7	2	1	2	1	1	1	1	1	1	1	1	1	0	1	1	1	1	1	1	4	4	4	3	4	2	4	4	3
31111277	四川	1	1	34	2	7	2	0	2	0	1	1	1	1	1	1	1	1	1	1	1	1	1	1	1	4	4	5	2	2	3	3	3	3
31111278	四川	1	2	55	2	7	1	1	4	1	1	1	1	1	1	1	1	1	1	1	1	1	0	1	1	4	4	4	2	2	2	2	5	5
31111279	四川	1	2	30	1	7	1	0	3	1	1	1	1	1	1	0	1	0	1	1	1	0	1	0	1	4	4	4	5	5	5	4	3	3
31111280	四川	1	1	30	1	7	1	0	1	1	1	1	1	1	1	1	1	1	1	1	1	1	0	1	1	2	2	3	1	1	1	1	4	4
31111281	四川	1	2	30	2	7	2	0	2	1	1	1	1	1	1	1	1	1	0	1	1	1	1	1	1	4	3	4	2	2	2	2	2	2
31111282	四川	1	2	27	2	7	2	0	3	1	1	1	1	1	1	1	1	1	0	1	1	1	1	1	1	2	2	4	4	3	4	4	2	2
31111283	四川	1	2	36	2	7	2	0	2	1	1	1	1	1	1	1	1	1	0	1	1	1	1	1	1	4	4	5	3	2	2	2	3	3
31111284	四川	1	1	65	2	7	2	0	1	1	1	1	1	1	1	1	1	1	1	1	1	1	1	1	1	4	3	4	1	1	1	2	3	2
31111285	四川	1	1	51	2	7	2	0	4	0	1	1	1	1	1	1	1	1	1	1	1	1	1	1	1	4	2	5	1	2	1	3	3	2
31111286	四川	1	2	30	1	7	1	0	2	1	1	1	1	1	1	0	1	0	0	1	1	1	0	0	1	5	5	5	4	3	3	2	2	2
31111287	四川	1	1	33	2	7	2	0	3	1	1	1	1	1	1	1	1	1	0	1	1	1	1	1	1	3	3	4	3	2	1	1	3	3
31111288	四川	1	1	30	1	7	2	0	1	0	1	0	1	1	1	1	1	1	0	1	1	1	1	1	0	3	2	3	3	3	3	4	2	2
31111289	四川	1	1	36	2	7	2	0	2	1	1	1	1	1	1	1	1	0	1	1	1	1	1	1	1	3	2	4	2	2	1	1	4	3
31111290	四川	1	2	34	2	7	2	0	1	0	1	1	1	1	1	1	1	1	0	1	1	1	1	1	1	3	2	5	5	3	3	3	2	2
31111291	四川	2	1	27	1	7	1	0	2	0	1	1	1	1	1	1	1	0	1	1	1	1	1	1	1	4	5	5	2	5	3	3	3	3
31111292	四川	2	1	22	1	7	2	0	3	0	1	1	1	1	1	1	1	1	0	1	1	1	1	1	1	5	3	4	2	2	2	4	3	3
31111293	四川	2	2	26	1	7	2	0	2	1	1	1	1	1	1	1	1	1	1	1	1	1	1	1	1	3	3	4	1	2	2	1	3	3
31111294	四川	2	2	23	1	7	1	0	2	1	1	1	1	1	1	1	1	1	1	1	1	1	1	1	1	3	3	4	4	3	2	2	3	3
31111295	四川	3	1	24	1	7	1	0	4	1	1	1	1	1	1	1	1	1	1	1	1	1	1	1	1	5	4	5	5	4	4	3	5	5
31111296	四川	1	2	36	2	3	1	0	3	1	1	1	1	1	1	1	1	1	0	1	1	1	1	1	1	4	4	5	5	3	3	3	2	2
31111297	四川	1	2	43	2	6	1	0	4	1	1	1	1	1	1	1	1	1	0	1	1	1	0	1	1	4	3	3	3	3	3	1	3	3
31112001	四川	1	2	39	2	4	2	0	2	0	1	1	1	1	1	1	1	1	0	1	1	1	1	1	1	3	3	3	3	3	3	3	3	3
31112002	四川	1	2	44	2	5	2	0	4	1	1	1	1	1	1	1	1	1	0	1	1	1	1	1	1	3	3	4	2	2	3	3	3	3
31112003	四川	1	2	52	2	4	2	0	2	1	1	1	1	1	1	1	1	1	0	1	1	1	1	1	1	4	4	4	3	3	3	4	3	3
31112004	四川	1	1	29	1	4	1	0	4	1	1	1	1	1	1	1	1	1	0	1	1	1	1	1	1	4	4	5	3	2	1	1	4	5
31112005	四川	1	1	32	2	4	2	0	3	1	1	1	1	1	1	1	1	1	0	1	1	1	1	1	1	4	4	5	3	2	1	1	4	5
31112006	四川	1	1	27	2	4	2	0	3	1	1	1	1	1	1	1	1	1	0	1	1	1	1	1	1	4	4	5	3	2	1	1	4	5
31112007	四川	1	1	60	2	3	2	0	1	1	1	0	0	1	1	0	0	0	0	1	1	0	0	0	0	4	4	4	2	2	2	2	4	4
31112008	四川	1	1	65	2	3	2	0	2	1	1	1	1	1	1	1	1	1	0	1	1	1	0	0	1	3	3	3	2	2	2	2	3	1
31112009	四川	1	1	26	1	7	2	0	1	1	1	1	1	1	1	1	1	1	1	1	1	1	1	1	1	4	4	3	2	4	4	3	3	3
31112010	四川	1	1	43	2	3	1	0	1	1	1	1	1	1	1	1	1	1	0	1	1	1	1	1	1	5	4	4	2	2	2	2	4	4
31112011	四川	1	2	49	2	7	1	0	2	1	1	1	1	1	1	1	1	1	0	1	1	1	1	1	1	5	5	5	3	2	3	2	3	3
31112012	四川	1	2	51	4	7	1	0	3	1	1	1	0	1	1	1	1	1	1	1	1	1	0	0	1	4	3	5	3	3	2	2	3	2
31112013	四川	1	2	49	2	6	2	0	2	0	1	1	1	1	1	1	1	1	0	1	1	1	0	1	1	3	4	4	2	2	2	2	3	3
31112014	四川	1	1	28	2	7	2	0	2	1	1	1	1	1	1	1	1	1	0	1	1	1	1	1	1	4	2	5	4	4	3	2	2	1
31112015	四川	1	2	37	2	6	2	0	2	1	1	0	0	1	1	1	1	1	1	1	1	1	1	1	1	3	3	4	3	3	3	3	3	3
31112016	四川	1	2	42	2	6	2	0	2	0	1	1	1	1	1	1	1	1	1	1	1	1	0	1	1	4	4	5	2	2	2	1	4	3
31112017	四川	1	2	35	2	7	1	0	4	1	1	1	1	1	1	1	1	1	0	1	1	1	1	1	1	5	5	5	2	2	2	2	2	2
31112018	四川	1	2	31	2	7	2	0	2	1	1	1	1	1	1	1	1	1	0	1	1	1	1	1	1	2	1	1	1	1	1	1	2	2
31112019	四川	1	1	40	2	6	1	0	4	1	1	1	1	1	1	1	1	1	0	1	1	1	1	1	1	5	5	5	1	2	2	1	5	5
31112020	四川	1	1	36	2	6	2	1	4	1	1	1	1	1	1	1	1	1	1	1	1	1	1	1	1	5	5	5	4	2	2	2	5	5
31112021	四川	1	2	48	2	7	2	0	3	1	1	1	1	1	1	1	1	1	0	1	1	1	0	1	1	3	4	4	3	3	2	2	3	3
31112022	四川	1	2	41	2	6	2	0	2	0	1	1	1	1	1	1	1	1	0	1	1	1	1	1	1	3	3	3	3	3	3	2	3	3
31112023	四川	1	2	44	2	4	2	0	2	0	1	1	1	1	1	1	1	1	0	1	1	1	1	1	1	3	4	4	3	3	3	3	3	3
31112024	四川	1	1	35	2	7	1	0	1	0	1	1	1	1	1	1	1	1	1	1	1	1	0	1	1	3	3	3	1	3	2	2	3	3
31112025	四川	1	2	32	2	7	2	0	4	1	1	0	0	0	1	1	1	1	0	1	1	1	0	1	1	3	3	3	3	3	3	3	3	3
31112026	四川	1	2	50	2	6	2	0	2	1	1	1	0	1	1	1	1	0	0	1	1	0	1	1	0	4	3	5	4	4	2	2	1	2
31112027	四川	1	1	60	2	3	2	0	1	1	1	0	0	1	1	1	1	1	1	1	1	1	1	1	1	3	3	4	3	3	3	3	3	3
31112028	四川	1	1	29	2	6	2	0	1	1	1	1	1	1	1	1	1	1	0	1	1	1	1	1	1	3	3	3	4	2	3	3	3	3
31112029	四川	1	1	33	1	6	2	0	1	0	1	1	1	1	1	1	1	1	0	1	1	1	0	1	1	4	4	4	4	4	4	3	4	4
31112030	四川	1	2	52	2	6	2	0	4	1	1	1	1	1	1	1	1	1	1	1	1	1	0	1	1	4	3	3	2	3	3	2	3	4
31112031	四川	1	1	57	2	6	2	0	2	1	1	0	1	0	1	1	1	1	0	1	1	1	1	1	1	1	3	3	2	2	2	2	3	4
31112032	四川	1	2	47	2	7	2	0	2	1	1	1	1	1	1	1	1	1	0	1	1	1	0	1	1	3	3	4	4	3	3	3	3	3
31112033	四川	1	1	51	2	5	1	0	3	0	1	1	0	1	1	1	1	0	0	1	1	1	1	1	1	3	2	3	3	3	2	3	3	3
31112034	四川	1	1	42	2	7	1	0	1	1	1	1	1	1	1	1	1	1	0	1	1	1	0	1	1	5	5	5	5	2	2	2	4	3
31112035	四川	1	1	31	2	7	2	0	4	1	1	1	1	1	1	1	1	1	0	1	1	1	1	1	1	3	3	4	3	2	2	2	3	3
31112036	四川	1	1	30	2	5	1	0	4	1	1	1	1	1	1	1	1	1	1	1	1	1	1	1	1	3	3	3	2	2	2	2	3	3
31112037	四川	1	1	33	2	4	1	0	2	1	1	1	1	1	1	1	1	1	0	1	1	1	1	1	1	4	4	4	2	2	2	2	4	4
31112038	四川	1	1	27	2	7	2	0	2	1	1	1	1	1	1	1	1	0	0	0	1	1	1	1	1	3	3	3	2	2	2	2	3	3
31112039	四川	1	1	27	2	7	1	0	2	1	1	1	1	1	1	1	1	1	0	1	1	1	1	1	1	4	2	4	2	2	2	2	4	4
31112040	四川	1	1	40	2	5	2	0	4	1	1	1	1	1	1	1	1	1	1	1	1	1	0	1	1	4	4	4	1	3	3	4	5	4
31112041	四川	1	1	35	2	3	1	0	4	1	1	1	1	1	1	1	0	1	1	1	0	0	1	1	0	2	3	2	1	2	4	2	2	3
31112042	四川	1	2	30	2	3	1	0	4	1	1	1	0	1	1	1	1	1	0	1	1	1	0	1	1	3	2	3	3	2	2	2	3	4
31112043	四川	1	1	41	2	4	1	0	2	1	1	0	1	1	1	1	1	1	0	1	0	1	1	1	1	3	3	3	1	2	2	2	3	3
31112044	四川	1	2	27	2	6	2	0	4	1	1	1	1	1	1	1	1	1	1	1	1	1	1	1	1	4	4	4	1	4	3	5	5	4
31112045	四川	1	2	35	2	6	2	0	4	1	1	1	1	1	1	1	1	1	1	1	1	1	1	1	1	4	4	4	1	4	3	5	5	4
31112046	四川	1	1	38	2	3	2	0	4	1	1	1	0	1	1	1	1	1	1	1	1	1	1	1	1	3	3	3	1	4	3	3	3	3
31112047	四川	1	2	25	2	4	2	0	4	1	1	1	0	1	1	1	1	1	0	1	1	1	1	1	0	3	3	3	1	4	3	3	3	3
31112048	四川	1	1	41	2	3	2	0	4	1	1	1	0	1	1	1	1	0	0	1	1	1	0	0	0	3	4	1	1	1	3	3	3	4
31112049	四川	1	1	32	2	3	2	0	4	1	1	1	0	1	1	1	1	1	1	1	1	1	1	1	1	3	3	3	1	4	3	3	3	3
31112050	四川	1	1	60	2	3	2	0	4	1	1	1	0	1	1	1	1	1	1	1	1	1	1	1	1	3	4	1	1	1	3	3	3	4
31112051	四川	1	1	28	2	7	1	0	4	1	1	1	1	1	1	1	1	1	1	1	1	1	0	1	1	3	3	4	5	3	2	2	2	3
31112052	四川	1	2	25	1	7	1	0	2	1	1	1	1	1	1	1	1	1	0	1	1	1	1	1	1	3	3	3	2	1	3	3	3	4
31112053	四川	1	2	27	1	7	2	0	3	1	1	1	1	1	1	1	1	1	0	1	1	1	1	1	1	5	5	5	1	5	5	2	3	2
31112054	四川	1	1	26	1	7	2	0	3	1	1	1	0	1	1	1	1	1	0	1	1	1	1	1	1	5	5	5	1	3	3	3	5	3
31112055	四川	1	2	27	2	7	2	0	1	1	1	1	1	1	1	1	1	1	0	0	1	1	1	1	1	3	3	3	2	3	3	3	3	3
31112056	四川	1	1	26	2	7	1	0	2	1	1	1	1	1	1	1	1	0	0	1	1	1	1	1	1	3	3	5	2	3	3	3	3	3
31112057	四川	1	2	24	2	6	2	0	1	1	1	1	1	1	1	1	1	1	1	1	1	1	1	1	1	3	3	4	1	1	1	1	3	3
31112058	四川	1	2	22	1	6	1	0	2	1	1	1	1	1	1	1	1	0	0	1	1	1	1	1	1	3	3	5	3	3	3	3	1	3
31112059	四川	1	2	26	2	6	2	0	1	1	1	1	1	1	1	1	1	1	1	1	1	1	1	1	1	3	3	5	2	3	3	3	3	3
31112060	四川	1	2	27	2	7	2	0	2	1	1	1	0	1	1	1	1	0	0	1	0	0	0	0	0	3	3	2	2	2	3	3	2	3
31112061	四川	1	2	28	2	7	1	0	2	1	1	1	1	1	1	1	1	1	1	1	1	1	1	0	1	4	3	3	3	4	3	2	3	3
31112062	四川	1	1	24	1	7	2	0	5	1	1	1	0	1	1	1	1	1	1	1	1	1	1	1	1	2	3	3	3	3	3	2	3	4
31112063	四川	1	1	28	1	7	2	0	1	0	0	0	0	0	0	0	0	1	0	1	1	1	1	1	1	3	3	3	3	3	3	3	3	3
31112064	四川	1	2	38	2	3	2	0	5	0	1	0	0	1	1	1	1	1	0	1	1	1	0	1	1	4	4	4	4	4	3	3	4	4
31112065	四川	1	1	46	2	3	2	0	3	0	1	0	0	1	1	1	1	1	1	1	1	1	1	1	1	4	3	4	2	3	4	3	3	3
31112066	四川	1	2	32	2	7	2	0	2	1	1	1	1	1	1	1	1	1	0	1	1	1	1	1	1	4	4	4	2	2	2	2	2	2
31112067	四川	1	2	27	2	7	2	0	2	1	1	1	0	1	1	1	1	0	0	1	1	1	0	0	0	3	3	4	2	2	2	2	3	2
31211001	四川	2	1	42	2	3	1	0	4	1	1	1	1	1	1	1	1	1	1	1	1	1	1	1	1	4	4	5	2	2	2	1	5	5
31211002	四川	2	1	48	2	2	2	0	1	0	1	0	0	0	1	1	1	1	0	1	1	1	1	1	1	3	2	5	2	5	5	4	4	4
31211003	四川	2	1	46	2	3	2	0	3	0	1	0	0	1	1	1	1	0	0	0	1	1	0	1	1	4	4	4	2	4	2	4	5	5
31211004	四川	2	2	33	2	4	2	0	3	1	1	1	1	1	1	1	1	0	0	1	1	0	0	1	1	4	3	4	3	3	2	2	3	3
31211005	四川	2	1	53	3	3	2	0	4	0	1	1	1	1	1	1	1	0	0	1	1	1	0	1	1	5	5	5	3	2	1	1	5	5
31211006	四川	2	1	47	2	2	2	0	3	0	1	0	1	1	1	1	1	0	0	0	0	1	0	1	1	3	3	3	2	2	2	2	2	2
31211007	四川	2	2	46	2	3	2	0	4	0	1	1	1	1	1	1	1	1	0	1	1	1	0	1	1	3	4	5	3	2	3	2	5	5
31211008	四川	2	2	52	2	3	2	0	1	0	1	1	1	0	1	1	1	1	0	1	1	1	0	1	1	5	5	5	5	5	5	5	5	5
31211009	四川	2	2	45	2	3	2	0	3	0	1	1	1	0	1	1	1	1	0	1	1	1	0	1	1	3	3	4	2	2	2	2	3	4
31211010	四川	2	2	52	2	4	2	0	5	0	1	0	0	1	1	1	1	1	0	1	1	1	0	1	1	5	5	5	2	2	2	1	5	5
31211011	四川	2	2	55	2	2	2	0	4	1	1	1	0	1	1	1	1	1	0	1	1	1	0	1	1	3	4	4	3	2	2	2	4	4
31211012	四川	2	2	37	2	3	2	0	4	1	1	1	1	1	1	1	1	0	1	1	1	1	1	1	1	1	3	4	2	2	2	1	4	3
31211013	四川	2	1	58	2	3	2	0	4	0	1	1	1	1	1	1	1	1	1	1	1	1	0	1	1	5	5	5	3	4	2	2	5	5
31211014	四川	2	2	30	2	3	2	0	4	0	1	0	1	1	1	1	1	1	1	1	1	1	1	1	1	2	3	3	2	2	2	2	2	2
31211015	四川	2	1	52	2	5	1	0	2	1	1	1	1	1	1	1	1	1	1	1	1	1	0	1	1	4	4	5	1	1	1	1	4	4
31211016	四川	2	2	41	2	3	1	0	4	1	1	0	1	1	1	1	1	1	1	1	1	1	0	1	1	3	5	5	2	2	5	5	3	4
31211017	四川	2	2	44	2	3	2	0	1	0	0	0	0	0	1	1	1	1	0	1	1	1	0	1	1	2	2	2	3	2	2	2	2	4
31211018	四川	2	1	57	2	4	1	0	3	0	1	0	0	0	1	1	1	1	0	1	1	1	0	1	1	4	3	5	3	2	4	3	5	5
31211019	四川	2	1	48	2	3	1	0	2	0	1	0	0	1	1	1	1	1	0	1	1	1	0	1	1	4	4	3	1	1	1	1	4	4
31211020	四川	2	1	50	2	4	2	0	4	0	1	1	1	1	1	1	1	1	1	1	1	1	0	1	1	4	4	5	1	2	1	1	5	5
31211021	四川	2	1	45	2	6	1	0	1	0	1	1	1	1	1	1	0	0	1	1	1	1	0	0	1	3	3	5	4	3	1	1	3	3
31211022	四川	2	1	65	2	2	2	0	3	0	1	0	0	0	1	1	1	1	0	1	1	0	0	1	1	4	5	4	1	1	1	1	4	5
31211023	四川	2	1	77	4	2	2	0	5	1	1	0	0	1	1	1	1	1	0	1	1	1	0	1	1	3	3	5	2	1	1	1	5	5
31211024	四川	2	2	65	2	2	2	0	3	0	1	0	0	0	0	0	0	0	0	0	0	1	1	1	1	5	4	4	1	1	1	1	5	4
31211025	四川	2	2	80	4	1	2	0	2	0	1	0	0	0	1	1	1	0	0	0	0	1	1	1	1	1	4	4	3	1	1	1	1	3
31211026	四川	2	2	71	2	1	2	0	2	0	1	0	0	0	1	1	1	0	0	1	1	1	1	1	1	4	4	4	3	1	1	1	1	3
31211027	四川	2	2	73	2	1	2	0	1	0	0	0	0	0	0	0	0	0	0	1	1	0	0	0	1	3	3	3	2	2	2	2	3	3
31211028	四川	2	2	78	2	1	2	0	1	0	0	0	0	0	0	0	0	0	0	1	1	0	0	0	1	3	3	3	2	2	2	2	3	3
31211029	四川	2	1	41	2	2	1	0	4	1	1	0	0	0	1	1	0	1	0	1	1	1	1	1	1	3	4	4	2	2	1	2	3	3
31211030	四川	2	2	26	1	6	1	0	2	1	1	1	1	1	1	1	1	1	0	1	1	0	1	0	0	4	3	5	2	3	2	3	3	3
31211031	四川	2	2	30	2	6	1	0	2	1	1	1	1	1	1	1	1	1	1	1	1	1	1	1	0	3	3	4	2	2	2	2	1	4
31211032	四川	2	1	28	2	6	1	0	2	1	1	1	1	1	1	1	1	1	1	1	1	1	0	1	1	5	5	5	2	2	2	2	5	4
31211033	四川	2	2	47	3	4	2	0	2	1	1	1	1	1	1	1	1	1	0	1	1	1	0	1	1	5	5	5	2	2	2	2	5	5
31211034	四川	2	2	48	2	3	2	0	2	1	1	0	0	1	1	1	1	1	1	1	1	1	1	1	1	4	3	5	2	2	3	1	3	3
31211035	四川	2	1	43	2	3	2	0	5	1	1	0	0	1	1	1	1	1	0	1	1	1	1	1	1	1	4	4	3	3	3	3	4	5
31211036	四川	2	1	44	2	4	1	0	4	0	1	0	0	0	1	1	1	1	0	1	1	1	0	1	1	4	4	4	3	3	3	3	5	4
31211037	四川	2	2	26	2	7	2	0	4	1	1	1	1	1	1	1	1	1	1	1	1	1	0	1	1	4	4	5	1	4	3	2	3	4
31211038	四川	2	2	47	2	2	2	0	1	0	1	0	0	0	1	1	1	1	0	1	1	1	0	1	1	5	4	5	2	2	1	2	5	4
31211039	四川	2	1	79	4	1	2	0	1	1	1	0	1	0	0	0	0	0	0	0	0	0	0	0	0	5	2	2	3	2	2	1	3	3
31211040	四川	2	2	71	2	1	2	0	1	1	1	1	1	1	1	1	1	1	0	1	1	1	0	1	1	5	4	4	4	2	2	1	4	3
31211041	四川	2	2	64	2	2	2	0	1	0	0	0	0	0	1	1	1	1	1	1	1	1	0	1	1	5	4	4	4	2	1	1	2	3
31211042	四川	2	2	57	4	1	2	0	1	0	1	0	0	0	1	1	1	1	1	1	1	1	0	1	1	1	3	4	4	2	1	3	3	3
31211043	四川	2	2	38	2	3	2	0	2	1	1	0	1	1	1	1	1	1	0	0	1	0	1	1	0	4	5	5	2	3	1	2	4	4
31211044	四川	2	1	56	2	3	2	0	2	1	1	0	0	0	1	1	1	1	0	1	1	1	0	1	1	3	4	5	2	1	2	3	3	4
31211045	四川	2	1	53	3	4	2	0	5	1	1	1	0	1	1	1	1	1	1	1	1	1	1	1	1	5	5	5	2	4	2	1	5	5
31211046	四川	2	2	59	2	2	2	0	1	1	1	0	0	0	1	1	1	0	0	1	1	1	1	1	1	4	4	2	2	2	2	2	3	3
31211047	四川	2	1	68	2	2	2	0	1	1	1	0	0	0	1	1	1	0	0	1	1	1	1	1	1	4	3	2	2	2	2	2	3	3
31211048	四川	2	2	52	2	3	2	0	1	1	1	0	0	0	1	1	1	0	0	1	1	1	1	0	1	4	3	4	2	2	2	2	3	3
31211049	四川	2	2	63	2	2	2	0	1	0	1	1	0	0	1	1	1	0	0	1	1	1	1	1	1	4	3	4	2	2	2	2	3	4
31211050	四川	2	1	48	2	2	2	0	2	1	1	1	1	1	1	1	1	1	1	1	1	1	0	1	1	1	3	5	2	3	1	3	3	5
31212001	四川	2	1	47	2	4	1	0	4	0	1	1	1	1	1	1	1	1	0	1	1	1	0	0	1	5	5	5	1	4	1	1	5	5
31212002	四川	2	1	26	1	7	2	0	2	0	1	0	0	1	1	1	1	0	0	1	1	1	0	0	0	3	3	2	2	2	1	1	2	2
31212003	四川	2	1	60	2	3	2	0	4	0	1	1	1	1	1	1	1	1	0	1	1	1	1	1	1	2	5	1	4	4	4	3	2	1
31212004	四川	2	1	46	2	3	2	0	5	1	1	1	0	1	1	1	1	1	0	1	1	1	0	1	1	5	5	5	1	1	2	2	4	5
31212005	四川	2	1	47	2	3	2	1	3	0	1	0	0	0	1	1	1	1	0	1	1	1	0	1	1	5	5	5	2	2	2	2	4	4
31212006	四川	2	2	32	2	6	2	0	2	1	1	1	1	1	1	1	1	1	0	1	1	1	0	1	1	3	3	1	1	1	1	1	3	1
31212007	四川	2	2	24	1	7	1	0	2	1	1	1	1	1	1	1	1	1	0	1	1	1	1	1	1	3	3	3	1	1	1	1	3	3
31212008	四川	2	2	28	1	7	1	0	2	1	1	0	1	1	1	1	1	1	1	1	1	1	0	1	1	4	4	4	1	1	1	1	4	4
31212009	四川	2	1	35	2	5	2	0	4	0	1	1	1	1	1	1	0	0	0	1	1	1	0	0	1	5	3	5	2	2	2	2	5	5
31212010	四川	2	1	43	2	5	1	0	5	1	1	1	0	1	1	1	1	1	1	1	1	1	1	1	1	5	4	5	3	3	3	3	5	5
31212011	四川	2	2	47	2	2	2	0	2	1	1	1	0	1	1	0	1	1	0	1	1	1	1	1	1	3	1	5	3	4	3	3	4	4
31212012	四川	2	2	50	2	3	2	0	4	1	1	1	1	1	1	1	1	0	0	1	1	1	1	1	1	3	4	5	2	2	2	2	3	3
31212013	四川	2	2	40	2	7	1	0	2	1	1	1	1	1	1	0	1	1	0	1	1	1	1	1	1	4	3	4	3	4	3	3	2	2
31212014	四川	2	2	45	2	2	2	0	5	1	1	0	0	0	1	1	1	1	0	1	1	1	0	1	1	4	4	5	4	4	2	2	3	5
31212015	四川	2	1	47	2	1	2	0	1	1	1	1	0	1	1	0	1	1	0	1	1	1	1	1	1	5	5	5	5	5	3	4	4	4
31212016	四川	2	2	45	2	2	2	0	1	1	0	1	0	0	1	1	0	1	0	1	1	1	0	1	1	1	1	5	1	2	2	2	1	1
31212017	四川	2	1	66	2	2	2	0	3	0	1	0	0	1	1	1	1	0	0	1	1	1	0	1	1	3	3	5	5	2	1	1	5	3
31212018	四川	2	2	62	2	2	2	0	3	1	1	0	0	1	1	1	1	0	0	1	1	1	0	1	1	3	3	5	5	2	1	1	4	4
31212019	四川	2	1	61	2	2	2	0	1	1	1	0	0	1	1	1	1	1	0	1	1	1	0	1	1	4	4	4	3	2	2	2	5	4
31212020	四川	2	2	29	2	4	1	0	3	1	1	1	1	1	1	1	1	1	0	1	1	1	0	1	1	4	4	4	3	3	2	2	3	3
31212021	四川	2	2	25	2	4	2	0	2	1	1	1	1	1	1	1	0	0	0	1	1	1	0	1	1	3	2	3	5	2	2	3	2	3
31212022	四川	2	2	44	2	3	2	0	4	0	1	0	0	1	1	1	1	1	0	1	1	1	0	1	1	4	1	5	2	4	3	5	4	5
31212023	四川	2	2	43	2	2	2	0	3	0	1	1	1	0	1	1	0	1	0	0	1	1	0	1	1	4	4	4	3	3	3	2	3	3
31212024	四川	2	2	51	2	2	2	0	3	0	1	0	0	1	1	1	1	0	0	1	1	1	0	1	1	4	4	4	3	2	2	2	2	2
31212025	四川	2	1	57	2	3	2	0	1	1	1	0	0	0	0	0	0	1	0	0	1	1	0	1	1	4	3	5	2	2	2	2	4	5
31212026	四川	2	1	49	2	2	2	0	1	1	1	0	0	0	1	1	1	1	0	1	1	1	1	1	1	4	4	5	2	2	2	1	4	4
31212027	四川	2	1	50	2	2	2	0	3	0	1	0	0	0	1	0	0	0	0	0	0	1	0	0	0	4	3	4	2	2	2	1	4	4
31212028	四川	2	1	34	2	3	2	0	4	1	1	1	1	1	1	1	1	1	1	1	1	1	0	1	0	3	3	3	2	2	3	3	3	3
31212029	四川	2	1	52	2	2	2	0	2	1	1	1	1	1	1	1	1	1	1	1	1	1	0	1	1	5	2	5	2	1	2	2	3	4
31212030	四川	2	1	66	2	1	2	0	3	1	1	0	0	0	1	1	1	1	0	1	1	1	0	0	0	5	4	5	4	3	1	1	3	3
31212031	四川	2	1	32	2	4	2	0	2	1	1	1	0	1	1	1	1	1	1	1	1	1	0	1	0	3	3	3	3	3	3	3	3	3
31212032	四川	2	1	53	2	2	2	0	3	1	1	0	0	1	1	1	1	1	0	1	1	1	0	1	1	4	4	4	4	4	4	4	4	2
31212033	四川	2	1	43	2	3	2	0	5	1	1	1	1	1	1	1	1	1	0	1	1	1	0	1	1	5	5	5	1	2	2	2	5	5
31212034	四川	2	1	59	2	2	2	0	3	0	1	0	0	0	1	1	1	1	0	1	1	0	0	1	1	4	2	5	2	4	2	1	4	4
31212035	四川	2	1	40	2	3	2	0	2	1	1	1	0	1	1	1	1	1	0	1	1	1	0	1	1	4	4	1	2	3	3	2	1	3
31212036	四川	2	1	26	2	4	2	0	3	1	1	1	1	1	1	1	0	0	1	1	1	1	1	0	1	3	4	4	2	1	2	3	2	3
31212037	四川	2	2	47	2	3	1	0	2	1	1	1	1	1	1	1	1	1	1	1	1	1	0	1	1	4	3	1	3	2	2	2	3	4
31212038	四川	2	2	80	2	1	2	0	1	1	1	0	0	0	1	1	1	1	0	1	1	1	1	1	1	3	3	4	3	2	2	2	1	2
31212039	四川	2	2	43	2	5	1	0	4	1	1	1	1	1	1	1	1	1	0	1	1	1	0	1	1	5	5	5	2	2	2	2	3	4
31212040	四川	2	2	45	3	2	2	0	1	1	1	0	0	0	1	1	1	1	0	1	1	1	0	1	1	3	5	3	1	4	2	5	3	5
31212041	四川	2	2	48	2	3	2	0	3	1	1	0	0	0	1	1	0	0	0	1	1	1	0	0	0	1	1	1	2	3	1	1	1	5
31212042	四川	2	2	48	3	7	2	0	2	1	1	1	1	1	1	1	1	1	1	1	1	1	0	1	1	3	2	3	1	1	2	1	2	3
31212043	四川	2	2	50	2	3	2	0	1	0	1	1	1	1	1	1	1	1	1	1	1	1	0	1	1	5	2	3	2	2	3	4	2	3
31212044	四川	2	2	28	2	3	2	0	2	1	1	1	1	1	1	1	1	1	1	1	1	1	0	1	1	3	2	3	1	1	2	1	2	3
31212045	四川	2	2	49	2	2	2	0	3	0	1	0	0	0	1	1	0	0	0	1	1	1	0	1	1	4	4	5	2	2	1	1	3	3
31212046	四川	2	2	60	2	2	2	0	3	0	1	0	0	0	1	1	0	1	0	1	1	1	0	1	1	4	4	5	2	2	1	1	3	4
31212047	四川	2	2	59	2	1	2	0	3	1	1	0	0	0	1	1	0	1	0	1	1	1	0	1	1	4	4	5	2	2	1	1	3	3
31212048	四川	2	2	77	2	2	2	0	1	1	1	0	0	0	1	1	1	1	0	1	1	1	1	1	1	3	3	4	3	2	2	2	1	2
31212049	四川	2	1	26	1	6	1	0	4	0	1	1	1	1	1	1	1	1	0	1	1	1	1	1	1	4	5	5	2	3	2	2	4	4
31221001	四川	2	1	32	2	3	2	0	2	0	1	0	0	0	1	1	1	1	1	1	1	1	1	1	1	4	4	4	4	3	4	3	4	4
31221002	四川	2	1	49	2	3	2	0	2	0	1	0	0	0	1	1	1	1	0	1	1	1	0	1	1	3	3	3	3	3	3	3	3	3
31221003	四川	2	1	42	2	6	2	0	3	0	1	0	0	0	1	1	1	1	0	1	1	1	0	1	1	3	3	2	3	3	3	3	3	3
31221004	四川	2	1	38	2	5	2	0	4	1	1	0	0	1	1	1	1	1	0	1	1	1	1	1	1	3	3	3	3	4	4	4	4	2
31221005	四川	2	2	24	2	5	2	0	2	1	1	1	0	1	1	1	0	1	0	1	1	1	1	1	1	4	3	4	3	2	1	1	4	3
31221006	四川	2	1	45	2	3	2	0	2	0	1	0	0	0	1	1	1	1	0	1	1	1	1	1	1	3	3	4	3	4	3	4	4	3
31221007	四川	2	2	42	2	3	2	0	4	1	1	1	0	1	1	1	1	1	1	1	1	1	1	1	1	4	3	4	4	4	3	4	4	3
31221008	四川	2	2	37	2	3	2	0	4	0	1	0	0	1	1	1	0	1	1	1	1	0	1	0	0	4	5	3	3	1	1	3	1	1
31221009	四川	2	1	29	2	3	2	0	2	1	1	0	0	1	1	1	1	1	0	0	0	1	1	1	0	5	4	5	2	3	2	2	5	5
31221010	四川	2	2	53	1	1	2	0	2	0	1	0	0	0	1	1	1	1	0	1	1	1	1	1	1	1	4	4	4	4	4	2	4	3
31221011	四川	2	2	42	2	3	2	0	2	1	1	0	0	1	1	0	1	0	0	1	1	1	0	1	1	3	3	3	3	3	3	3	3	3
31221012	四川	2	2	48	2	2	2	0	3	1	1	0	1	1	1	1	1	0	0	1	1	1	0	1	0	5	1	1	2	1	1	1	4	4
31221013	四川	2	2	25	2	4	2	0	3	0	1	1	1	1	1	1	1	1	1	1	1	1	0	1	1	3	4	4	2	3	3	3	3	3
31221014	四川	2	1	38	2	2	2	1	5	0	1	0	0	1	1	1	0	0	0	1	1	1	0	1	1	3	3	3	2	2	2	2	3	3
31221015	四川	2	2	47	2	2	2	0	2	1	1	0	1	1	1	1	1	0	0	1	1	1	1	1	1	4	4	4	5	2	2	2	4	4
31221016	四川	2	1	44	2	2	2	0	2	1	1	0	0	0	1	1	1	1	0	1	1	1	0	1	1	4	4	5	3	3	2	2	4	3
31221017	四川	2	2	28	2	6	2	0	3	1	1	1	0	1	1	1	1	1	1	1	1	1	0	1	1	1	3	3	1	2	2	2	4	4
31221018	四川	2	1	63	2	3	2	1	4	1	1	0	0	1	1	1	1	1	0	1	1	1	0	1	1	5	4	4	1	3	2	2	4	4
31221019	四川	2	1	58	2	3	2	0	2	0	1	0	0	1	1	1	1	1	0	1	1	1	0	1	1	4	3	3	4	3	3	2	3	3
31221020	四川	2	1	37	2	2	2	0	4	1	1	0	0	1	1	1	1	1	0	1	1	1	1	1	1	4	4	4	2	2	2	2	4	3
31221021	四川	2	2	48	2	2	2	0	1	1	1	1	1	1	1	1	1	1	0	1	1	1	1	1	1	3	2	2	3	4	3	2	2	3
31221022	四川	2	1	48	2	3	2	0	1	1	1	0	0	1	1	1	1	1	0	1	1	1	0	1	1	4	4	4	1	1	3	2	3	3
31221023	四川	2	1	63	2	2	2	0	1	0	1	0	0	0	1	1	1	1	0	1	1	1	0	1	1	3	4	5	4	2	3	2	3	4
31221024	四川	2	1	28	2	6	2	0	4	1	1	1	1	1	1	1	1	1	0	1	1	1	1	1	1	3	4	3	3	4	3	2	2	3
31221025	四川	2	2	45	2	3	2	0	3	0	1	0	0	1	1	1	1	0	0	0	1	1	0	1	1	4	4	5	2	3	3	2	2	3
31221026	四川	2	1	44	2	3	1	0	4	0	1	0	0	1	1	1	1	1	0	1	1	1	0	1	1	5	5	5	3	3	4	1	5	4
31221027	四川	2	1	49	2	2	1	0	3	0	1	0	0	0	1	1	0	0	0	0	0	0	0	0	0	2	2	2	3	3	2	2	3	3
31221028	四川	2	2	52	2	4	2	0	2	1	1	1	1	0	1	1	1	1	0	1	1	1	0	1	1	4	4	5	2	2	2	2	4	4
31221029	四川	2	2	62	2	4	2	0	1	1	1	0	0	1	1	1	1	0	0	1	1	1	0	1	1	3	3	3	2	2	2	2	4	3
31221030	四川	2	1	42	2	3	2	0	2	0	1	0	1	1	1	1	1	1	0	1	1	1	0	1	1	2	3	5	2	2	1	2	1	4
31221031	四川	2	2	45	2	2	2	0	3	1	1	1	0	0	1	1	1	1	1	1	1	1	1	1	1	5	1	2	1	2	5	3	1	3
31221032	四川	2	1	52	2	2	2	0	1	0	1	0	0	1	1	1	1	1	0	1	1	1	0	1	1	5	5	3	2	2	2	2	5	5
31221033	四川	2	2	44	2	2	2	0	1	1	1	1	1	1	1	1	1	1	0	1	1	1	1	1	1	3	1	2	2	3	2	2	3	1
31221034	四川	2	1	44	2	2	2	0	2	0	1	0	0	1	1	1	1	1	0	1	1	1	1	1	1	3	3	3	3	3	3	3	3	3
31221035	四川	2	1	42	2	6	2	0	5	1	1	0	0	0	1	1	1	1	1	1	1	1	0	1	1	5	5	5	1	1	5	5	5	5
31221036	四川	1	1	48	2	5	2	0	5	0	1	0	0	0	1	1	1	1	1	1	1	1	1	1	1	5	5	5	5	5	5	5	5	4
31221037	四川	1	1	39	2	3	2	0	5	0	1	1	0	0	1	1	1	1	1	1	1	1	1	1	1	5	5	5	5	5	5	5	5	5
31221038	四川	1	2	45	2	4	2	0	4	1	1	0	1	1	1	1	1	1	1	1	1	1	1	1	1	2	3	3	2	2	2	2	2	3
31221039	四川	1	1	60	2	2	2	1	4	1	1	0	1	1	1	1	1	0	0	1	1	1	0	1	1	3	3	3	2	3	3	3	3	3
31221040	四川	1	2	59	2	2	2	0	4	0	1	0	0	0	1	1	1	1	1	1	1	1	0	1	1	4	4	4	2	2	2	2	3	4
31221041	四川	1	2	50	2	3	2	0	2	0	1	0	0	1	1	1	1	1	0	1	1	1	0	1	1	4	4	4	2	2	3	2	4	3
31221042	四川	1	2	53	2	3	2	0	2	1	1	0	0	1	1	1	1	1	0	1	1	1	0	1	1	4	4	4	2	2	3	2	4	3
31221043	四川	1	2	38	2	3	2	0	3	0	1	0	0	0	1	1	1	1	0	1	1	1	1	1	1	4	2	3	1	3	2	3	1	2
31221044	四川	1	1	39	2	4	2	0	3	1	1	1	0	1	1	1	1	0	1	1	1	1	1	1	1	5	4	4	2	3	4	3	4	3
31221045	四川	1	2	48	2	3	2	0	2	0	1	1	1	1	1	1	1	1	1	1	1	1	1	0	0	3	4	4	4	4	3	2	4	3
31221046	四川	1	2	46	2	3	2	0	2	0	1	0	1	1	1	1	1	0	0	0	1	1	1	1	1	5	4	5	3	3	3	2	3	4
31221047	四川	1	2	33	2	3	2	0	2	0	1	0	1	1	1	1	0	0	0	1	1	1	1	0	0	4	5	5	3	3	3	3	5	5
31221048	四川	1	2	28	2	7	1	0	1	0	1	1	0	1	1	1	1	1	0	1	1	1	0	1	1	3	3	3	3	3	3	3	3	3
31221049	四川	1	1	63	2	3	2	0	4	1	1	1	0	0	1	1	1	1	0	1	1	1	0	1	1	4	4	4	4	2	4	3	4	4
31221050	四川	1	1	25	1	7	2	0	1	0	1	1	1	1	1	1	1	1	1	1	1	1	1	1	1	4	4	4	3	4	4	4	4	4
31221051	四川	1	1	52	2	2	2	0	2	1	1	0	0	0	1	1	1	1	0	1	1	1	1	1	1	4	3	5	2	4	4	2	4	4
31221052	四川	1	1	40	2	7	1	0	4	1	1	1	0	1	1	1	0	1	1	1	0	1	0	0	1	3	4	4	2	3	3	3	4	4
31221053	四川	1	1	44	2	6	2	0	4	1	1	1	1	1	1	1	1	1	0	1	1	1	1	1	1	5	4	4	1	3	3	3	4	4
31221054	四川	1	1	42	2	6	1	1	4	1	1	1	1	1	1	1	1	1	0	1	1	1	0	1	1	4	3	4	2	5	5	5	4	3
31221055	四川	1	1	23	1	7	2	1	4	1	1	1	1	1	1	1	1	1	1	1	1	1	1	1	1	3	2	4	1	1	1	1	1	3
31221056	四川	1	2	33	2	6	1	0	4	1	1	1	1	1	1	1	1	1	1	1	1	1	1	1	1	3	3	4	3	4	3	3	4	3
31221057	四川	1	1	56	2	4	2	0	2	0	1	0	0	1	1	1	1	1	0	1	1	1	0	1	1	1	4	5	5	4	2	1	2	4
31221058	四川	1	2	42	2	7	1	0	2	1	1	1	1	1	1	1	1	1	0	1	1	1	1	1	1	5	4	5	2	3	3	2	3	3
31221059	四川	1	1	45	2	6	1	0	4	0	1	1	1	0	1	1	1	1	1	1	1	1	1	1	1	4	3	5	3	2	1	1	3	5
31221060	四川	1	2	66	2	2	2	0	4	1	1	0	0	1	1	1	1	1	0	1	1	1	0	1	1	3	4	4	2	2	2	2	4	5
31221061	四川	1	2	36	2	3	2	0	2	1	1	0	1	1	1	1	1	0	1	0	1	1	1	1	1	5	4	5	2	4	3	2	3	3
31221062	四川	1	2	29	2	3	2	0	4	1	1	0	1	1	1	1	1	1	0	1	1	1	0	1	1	3	4	4	3	3	3	1	3	3
31221063	四川	1	1	50	2	5	2	0	5	0	1	0	0	0	1	1	1	1	1	1	1	1	1	1	1	5	5	5	4	4	4	4	4	3
31221064	四川	1	2	66	2	2	2	0	2	0	1	0	0	1	1	1	1	1	0	1	1	1	0	1	1	4	4	5	1	1	1	1	5	4
31221065	四川	1	1	42	2	3	2	0	2	1	1	1	1	1	1	1	1	0	0	1	1	1	0	1	1	3	4	4	3	3	3	3	3	3
31221066	四川	1	2	44	2	3	2	0	3	0	1	0	0	0	1	1	1	1	0	1	1	1	1	1	1	2	2	2	2	2	2	2	2	2
31221067	四川	1	2	23	2	4	2	0	1	0	1	0	1	1	1	1	1	1	0	1	1	1	1	1	1	2	2	2	2	2	2	2	2	2
31221068	四川	1	1	19	1	4	2	0	1	0	1	1	1	1	1	1	1	0	0	0	1	1	1	1	1	3	3	3	2	2	3	3	3	3
31221069	四川	1	2	25	1	6	2	0	3	1	1	1	1	1	1	1	1	0	0	1	1	1	1	0	0	3	3	3	2	3	3	2	4	3
31221070	四川	1	1	47	2	6	2	0	3	1	1	1	1	1	1	1	1	1	1	1	1	1	1	1	1	4	4	4	3	4	3	3	2	3
31221071	四川	1	1	56	2	2	2	0	3	0	1	0	0	1	1	1	1	1	0	1	1	1	0	1	0	4	3	4	4	4	4	4	4	4
31221072	四川	1	1	64	2	6	1	1	3	0	1	0	0	0	1	0	0	1	1	0	1	1	0	0	0	3	3	4	3	2	2	1	3	4
31221073	四川	1	1	41	2	2	2	0	4	1	1	1	1	1	1	1	1	1	1	1	1	1	0	1	1	5	5	5	1	1	1	2	3	3
31221074	四川	1	1	70	2	2	2	0	2	0	1	0	0	1	1	1	1	1	0	1	1	1	0	1	1	4	4	4	3	3	2	2	4	4
31221075	四川	1	2	44	2	3	2	0	4	1	1	1	0	1	1	1	1	0	0	1	1	1	0	1	1	5	5	5	3	3	3	5	5	5
31221076	四川	1	1	44	2	4	1	0	5	0	1	0	0	0	1	1	1	1	0	1	1	1	0	1	1	1	1	1	1	2	2	1	1	1
31221077	四川	1	1	47	2	2	2	0	4	1	1	0	0	1	1	1	1	0	0	0	0	1	0	1	1	3	3	4	3	4	3	2	3	3
31221078	四川	1	1	39	2	6	2	0	5	1	1	0	0	0	1	1	1	1	1	1	1	1	0	1	1	5	5	5	5	5	5	5	5	5
31221079	四川	1	1	48	2	6	2	0	5	0	1	0	0	0	1	1	1	1	0	1	1	1	1	1	1	5	5	5	5	5	5	5	5	5
31221080	四川	1	1	52	2	4	1	0	3	0	1	0	1	0	1	1	1	1	0	1	1	1	0	1	1	3	2	4	2	2	2	2	3	4
31221081	四川	1	2	50	2	3	2	0	2	1	1	0	0	1	1	1	1	1	0	1	1	1	1	1	1	5	3	5	3	5	1	5	3	3
31221082	四川	1	2	47	2	2	2	0	2	0	1	1	0	0	1	1	1	1	0	1	1	1	0	1	1	3	3	3	5	4	5	4	3	3
31221083	四川	1	2	48	2	3	2	0	3	0	1	0	0	1	1	1	1	1	0	1	1	1	0	1	1	3	4	2	4	5	3	3	3	3
31221084	四川	2	2	48	2	2	2	0	2	0	0	0	0	1	1	1	1	1	0	1	1	1	0	1	1	4	4	5	2	2	3	2	3	3
31221085	四川	2	2	66	2	2	1	0	2	0	1	0	0	0	1	1	1	1	0	1	1	1	0	1	1	4	4	4	1	1	1	1	2	4
31221086	四川	2	1	40	3	4	1	0	4	1	1	1	1	0	1	1	1	1	1	1	1	1	1	1	1	4	3	4	2	2	2	2	4	4
31221087	四川	2	1	36	2	4	2	0	5	1	1	1	0	0	1	1	1	1	1	1	1	1	1	1	1	4	4	4	4	4	4	4	4	4
31221088	四川	2	2	26	2	6	2	0	1	1	1	1	0	1	1	1	1	1	1	1	1	1	1	1	1	3	2	4	1	3	1	2	2	3
31221089	四川	2	1	46	2	5	2	0	4	1	1	0	0	1	1	1	1	1	1	1	1	1	1	1	1	3	4	3	3	3	3	3	5	5
31221090	四川	2	1	29	2	6	2	0	4	1	1	0	1	1	1	1	1	1	1	1	1	1	1	1	1	2	3	3	3	3	4	2	4	1
31221091	四川	2	2	52	2	3	2	0	1	1	1	0	0	0	1	1	1	1	0	1	1	1	0	1	1	3	3	3	2	4	2	2	4	3
31221092	四川	2	1	47	2	5	1	0	3	0	1	1	1	1	1	1	1	1	1	1	1	1	1	1	1	1	3	1	1	3	2	2	1	1
31221093	四川	2	1	47	2	3	1	0	5	1	1	0	0	1	1	1	1	0	0	1	1	1	0	1	1	3	2	5	2	2	1	1	3	3
31221094	四川	2	2	45	2	5	2	0	5	1	1	0	0	0	1	1	1	1	1	1	1	1	1	1	1	5	5	5	5	5	5	5	5	5
31221095	四川	2	1	26	1	7	2	0	4	1	1	1	1	1	1	1	1	1	0	1	1	1	1	1	1	4	4	4	2	3	3	3	3	4
31221096	四川	2	2	49	2	3	2	0	3	0	1	1	1	1	1	1	1	1	0	1	1	1	0	1	1	4	5	4	3	4	3	2	3	4
31221097	四川	2	1	27	1	6	1	0	2	0	1	0	0	1	1	1	1	1	0	1	1	1	0	1	1	3	3	5	2	3	2	2	3	3
31221098	四川	2	1	36	2	6	2	0	4	1	1	0	0	1	1	1	1	1	1	1	1	1	1	1	1	3	4	3	4	4	3	4	3	5
31221099	四川	2	2	25	2	6	2	0	2	0	1	0	1	1	1	1	1	1	0	1	1	1	1	1	1	2	2	2	2	1	1	2	2	3
31221100	四川	2	1	27	1	4	1	0	4	1	1	1	0	1	1	1	1	1	1	1	1	1	1	1	1	5	4	5	2	2	2	1	4	5
31221101	四川	2	2	58	2	5	2	0	2	1	1	1	1	1	1	1	1	1	1	1	1	1	1	1	1	4	4	5	1	1	1	1	5	4
31221102	四川	2	2	52	2	3	2	0	1	0	1	0	0	1	1	1	1	1	0	1	1	1	0	1	1	3	2	3	3	4	3	2	2	2
31221103	四川	2	1	52	2	3	2	0	1	1	1	0	1	1	1	1	1	1	0	1	1	1	0	0	0	4	4	4	3	4	3	3	4	4
31221104	四川	2	2	27	2	6	2	0	3	1	1	1	1	1	1	1	1	1	1	1	1	1	1	1	1	3	2	3	3	4	3	2	2	2
31221105	四川	2	1	50	2	2	2	1	3	1	1	0	0	1	1	1	1	1	0	1	1	1	1	1	1	3	2	3	3	3	2	1	2	3
31221106	四川	2	2	24	2	4	2	0	2	0	1	1	1	1	1	1	1	0	0	1	1	1	0	1	0	4	5	3	3	2	3	3	4	3
31221107	四川	2	1	47	2	2	2	0	2	1	1	0	0	1	1	1	1	1	0	1	1	1	0	1	1	4	4	5	4	1	1	1	5	5
31221108	四川	2	2	61	2	2	2	0	1	0	1	0	0	1	1	1	1	1	0	1	1	1	1	1	1	4	4	5	1	1	1	1	5	5
31221109	四川	2	2	61	2	2	2	1	4	1	1	0	0	1	1	1	1	1	0	1	1	1	0	1	1	5	5	5	1	1	2	1	5	5
31221110	四川	2	2	38	2	4	2	0	4	1	1	1	1	1	1	1	1	0	0	1	1	1	0	1	1	5	4	5	1	3	2	1	4	4
32111001	四川	1	1	33	2	7	2	0	1	1	1	1	1	1	1	1	1	1	0	1	1	1	1	1	1	5	3	5	1	1	1	1	3	3
32111002	四川	3	1	23	1	6	2	0	1	1	1	1	1	1	1	1	1	0	0	1	1	1	1	1	1	5	5	5	5	5	5	5	5	5
32111003	四川	3	2	40	2	6	2	0	2	0	1	1	1	1	1	1	1	1	1	1	1	1	1	1	1	3	3	3	3	1	4	3	3	3
32111003	四川	3	1	40	2	6	1	0	2	1	1	0	0	1	1	1	1	1	0	1	1	1	0	1	1	3	3	2	3	3	3	3	1	2
32111004	四川	3	1	36	2	5	2	0	4	1	1	1	1	1	1	1	1	0	0	0	1	1	1	1	1	4	3	5	5	3	3	2	3	3
32111005	四川	3	2	36	2	7	2	0	2	1	1	1	1	1	1	0	0	0	1	1	1	1	1	0	1	3	3	4	5	2	2	2	3	2
32111007	四川	3	1	36	2	6	2	0	2	0	1	1	1	1	1	1	1	1	0	1	1	1	1	1	1	3	3	1	4	3	2	2	2	5
32111008	四川	3	2	32	2	6	1	0	4	1	1	1	1	1	1	1	1	1	1	1	1	1	0	1	1	4	4	4	4	2	2	2	3	3
32111009	四川	1	1	35	2	7	1	0	1	1	1	1	1	1	1	1	1	1	0	1	1	1	1	1	1	5	5	5	4	4	2	3	4	4
32111010	四川	1	1	43	2	6	1	0	2	1	1	0	0	1	1	1	1	1	0	1	1	1	0	1	1	3	3	4	3	3	3	3	2	3
32111011	四川	1	1	49	5	6	1	0	3	1	1	1	1	1	1	1	1	1	0	1	1	1	1	1	1	3	3	3	5	4	3	3	3	3
32111012	四川	3	2	27	2	6	1	1	2	0	1	1	0	1	1	1	1	1	1	1	1	1	1	1	1	3	3	4	4	4	2	2	3	3
32111013	四川	3	1	31	2	7	2	0	4	1	1	1	1	1	1	1	1	1	1	1	1	1	1	1	1	3	3	1	2	1	2	3	2	4
32111014	四川	3	2	39	2	6	1	0	4	0	1	1	0	1	1	1	1	1	0	1	1	1	1	1	1	5	5	4	5	3	2	2	2	4
32111015	四川	1	2	32	2	6	2	0	1	1	1	1	0	1	1	1	1	0	0	1	1	1	1	1	1	4	4	4	4	2	2	3	3	4
32111016	四川	3	2	25	1	6	2	0	2	0	1	0	0	1	1	1	1	1	1	1	1	0	0	0	1	3	3	3	4	3	3	2	3	3
32111017	四川	3	1	39	2	6	1	0	2	0	1	0	1	1	1	1	1	1	0	1	1	1	1	1	1	3	3	3	5	4	3	2	3	3
32111018	四川	1	1	41	2	6	2	0	3	0	1	0	1	1	1	1	1	0	0	0	1	1	0	1	1	3	3	4	4	2	2	3	2	3
32111019	四川	3	1	42	2	7	2	0	2	1	1	1	1	1	1	1	1	1	0	1	1	1	1	1	1	3	3	4	5	3	2	3	3	4
32111020	四川	3	1	29	1	6	1	0	3	1	1	1	1	1	1	1	1	1	0	1	1	1	0	1	1	4	4	3	5	5	5	5	3	5
32111021	四川	3	1	40	2	7	1	0	3	1	1	1	1	1	1	1	1	1	0	1	1	1	0	1	1	4	4	3	5	5	5	5	3	5
32111022	四川	3	1	36	2	6	1	1	2	0	1	1	1	1	1	1	1	1	0	1	1	1	0	1	1	3	1	1	3	3	3	3	1	1
32111023	四川	3	1	35	2	7	1	0	3	1	1	0	0	1	1	1	1	1	0	1	1	1	0	1	1	3	3	3	3	3	3	3	3	3
32111024	四川	3	1	36	1	4	2	0	1	1	1	1	0	1	1	1	1	0	0	1	1	1	1	1	1	5	5	5	5	5	5	5	5	5
32111025	四川	3	2	37	2	6	2	0	4	1	1	1	0	0	1	1	1	1	0	1	1	1	0	1	1	2	3	3	3	3	3	2	3	3
32111026	四川	3	1	47	2	6	1	0	1	0	1	1	0	1	1	1	1	1	0	1	1	1	1	1	1	3	3	4	1	1	3	3	3	4
32111027	四川	3	1	51	2	5	2	0	4	1	1	1	0	0	1	1	1	1	0	1	1	1	0	1	1	3	3	3	3	2	3	3	3	3
32111028	四川	3	2	22	1	7	1	0	2	1	1	1	1	1	1	1	1	1	0	1	1	1	1	1	1	5	5	5	4	4	2	4	5	5
32111029	四川	3	2	24	1	7	2	0	2	1	1	1	1	1	1	1	1	1	0	1	1	1	0	0	0	4	4	4	2	2	2	2	4	5
32111030	四川	3	1	47	2	3	1	0	4	1	1	1	1	1	1	1	1	0	1	1	1	1	1	1	1	3	3	5	5	2	2	2	5	5
32111031	四川	3	2	35	3	6	2	1	4	1	1	0	0	1	1	0	1	0	0	1	1	1	0	0	0	5	4	5	4	3	3	2	3	3
32111032	四川	3	2	27	1	7	2	0	1	0	1	1	1	1	1	1	1	1	0	1	1	1	1	1	1	3	2	4	4	2	2	2	3	3
32111033	四川	3	2	40	2	6	2	0	2	1	1	1	0	1	1	1	1	0	0	1	1	1	0	1	1	4	1	1	5	1	1	1	1	1
32111034	四川	1	2	35	2	6	2	0	2	1	1	1	1	1	1	1	1	1	0	1	1	1	1	1	1	3	4	5	5	4	3	2	3	3
32111035	四川	3	1	32	2	6	1	0	3	0	1	1	1	1	1	1	1	1	0	1	1	1	1	1	1	4	3	3	5	2	2	2	3	3
32111036	四川	3	2	50	2	5	2	0	2	0	1	1	0	0	1	1	1	0	1	0	1	1	0	1	1	3	5	5	4	5	2	1	5	5
32111037	四川	3	2	46	2	6	1	0	3	1	1	1	0	1	1	1	1	1	1	1	1	1	1	1	1	5	4	5	5	5	3	2	3	2
32111038	四川	3	1	40	2	5	1	0	5	1	1	1	1	1	1	1	1	1	0	1	1	1	1	1	1	3	3	3	4	4	3	3	4	4
32111039	四川	3	2	38	2	7	1	0	1	1	1	1	0	1	1	1	1	0	0	0	1	0	1	1	1	1	1	2	4	3	4	3	4	3
32111040	四川	3	1	43	2	7	1	0	2	1	1	0	1	1	1	1	0	0	0	1	1	1	0	1	1	3	4	3	5	3	2	2	3	3
32111041	四川	1	2	48	2	6	1	0	4	0	1	1	0	1	1	1	1	1	0	1	1	1	0	1	1	4	4	4	5	3	2	2	3	3
32111042	四川	3	1	43	2	6	1	0	3	1	1	1	1	1	1	1	1	1	0	1	1	1	1	1	1	4	4	4	4	2	1	1	4	4
32111043	四川	3	2	39	2	7	1	0	3	1	1	1	1	1	1	1	1	1	0	1	1	1	0	1	1	3	2	5	5	5	3	3	3	3
32111044	四川	3	1	34	2	7	1	0	2	1	1	0	1	1	1	1	0	0	0	1	1	1	0	1	1	3	4	3	5	3	1	1	3	3
32111045	四川	3	1	51	2	5	1	0	1	0	1	1	1	1	1	1	1	1	1	1	1	1	0	1	1	3	3	4	4	3	2	2	3	4
32111046	四川	3	2	46	2	6	1	0	2	0	1	1	1	1	1	1	0	0	0	1	1	1	0	1	1	3	3	4	3	3	3	2	3	3
32111047	四川	1	1	43	2	7	1	0	3	1	1	1	1	1	1	1	1	1	0	1	1	1	1	1	1	1	4	2	4	3	2	2	4	3
32111048	四川	1	1	45	2	5	1	0	3	1	1	1	1	1	1	1	1	1	0	1	1	1	1	1	1	3	3	3	3	3	3	3	3	3
32111049	四川	1	2	45	2	5	1	0	3	1	1	1	1	1	1	1	1	1	0	1	1	1	0	1	1	3	3	3	3	3	3	3	3	3
32111050	四川	1	1	40	2	4	1	0	4	1	1	1	1	1	1	1	1	1	0	0	1	1	1	1	1	4	4	4	4	3	2	3	4	4
32111051	四川	1	1	45	2	7	1	0	3	1	1	1	1	1	1	1	1	1	0	1	1	1	1	1	1	3	3	3	3	3	3	3	3	3
32111052	四川	1	2	24	2	5	2	0	4	1	1	1	1	1	1	1	1	1	1	1	1	1	0	1	1	4	3	5	5	3	2	1	3	3
32111053	四川	3	2	48	2	5	2	0	4	1	1	1	1	1	1	1	1	0	0	0	1	1	0	0	1	4	3	4	4	3	2	2	2	2
32111054	四川	3	1	50	2	4	2	0	4	1	1	1	1	1	1	1	1	0	1	1	1	1	1	1	1	4	3	5	4	4	3	3	2	2
32111055	四川	3	1	58	2	3	2	0	1	1	1	1	1	1	1	1	1	0	0	1	1	1	0	0	1	4	3	3	4	3	2	2	2	2
32111056	四川	3	1	24	2	3	2	0	4	1	1	1	1	1	1	1	1	1	1	1	1	1	0	1	1	4	4	5	4	3	2	1	4	4
32111057	四川	3	2	44	2	3	1	0	4	1	1	1	1	1	1	1	1	1	0	1	1	1	1	1	1	5	5	5	5	4	1	2	3	3
32111058	四川	3	2	28	2	5	1	0	4	1	1	1	1	1	1	1	1	1	0	1	1	1	1	1	1	5	5	5	5	2	1	2	3	3
32111059	四川	1	2	26	2	6	2	0	2	0	1	1	1	1	1	1	1	1	0	1	1	1	0	0	0	4	3	3	3	3	3	2	3	4
32111060	四川	3	1	30	2	4	2	0	2	1	1	1	1	1	1	1	1	1	1	1	1	1	1	1	1	4	2	4	4	2	2	2	2	2
32111061	四川	3	2	46	2	2	#NULL!	0	3	1	1	1	0	1	1	1	1	0	0	1	1	0	0	0	0	5	1	5	5	2	2	2	4	4
32111062	四川	3	1	39	2	2	#NULL!	0	4	0	1	0	0	0	1	1	0	0	0	1	1	1	0	1	1	4	4	4	3	4	3	2	1	3
32111063	四川	3	2	44	2	2	1	0	5	1	1	0	1	1	1	1	1	1	0	1	1	1	1	0	0	4	4	4	5	2	2	2	3	2
32111064	四川	3	2	64	2	2	#NULL!	0	1	1	1	0	0	1	0	1	0	0	0	1	1	1	0	0	0	4	5	2	2	2	2	2	2	3
32111065	四川	3	1	58	2	6	2	0	1	1	1	1	1	1	1	1	1	0	0	1	1	1	1	1	1	5	5	5	2	3	2	1	5	5
32111066	四川	3	2	33	2	5	2	0	4	1	1	1	0	1	1	1	1	0	0	1	1	1	1	1	1	5	3	3	2	2	2	2	3	4
32111067	四川	3	1	42	2	2	2	0	4	0	1	1	0	1	1	1	1	1	0	1	1	1	1	1	0	2	4	3	4	4	3	3	3	4
32111068	四川	3	1	35	2	6	2	1	2	0	1	0	0	1	1	1	1	1	0	1	1	1	0	1	1	4	4	4	4	4	4	4	4	4
32111069	四川	3	1	31	2	7	2	0	3	1	1	1	1	1	1	1	1	1	0	1	1	1	1	0	0	3	4	3	5	5	5	5	5	5
32111070	四川	3	1	26	1	4	2	0	2	1	1	1	0	1	1	1	1	1	0	1	1	1	1	1	1	3	3	4	3	4	4	3	2	4
32111071	四川	3	1	24	1	3	1	0	2	1	1	1	1	0	1	1	1	0	0	1	1	1	0	1	1	4	4	5	2	3	4	2	2	3
32111072	四川	3	1	63	2	2	2	0	1	1	0	0	0	0	1	1	1	0	0	1	1	0	0	0	0	4	4	4	4	2	2	2	3	3
32111073	四川	3	1	61	2	3	2	0	1	0	1	0	0	1	1	0	0	0	0	0	0	0	0	0	0	4	4	4	4	2	2	2	4	4
32111074	四川	3	2	18	1	3	2	0	1	1	1	0	1	1	1	1	1	1	0	1	1	1	1	1	1	2	3	3	4	4	4	4	3	3
32111075	四川	3	2	41	2	2	2	0	1	1	1	1	1	1	1	1	1	1	0	1	1	1	0	1	1	5	3	4	5	3	1	1	4	3
32111076	四川	3	2	18	1	3	2	0	1	0	1	1	1	1	1	1	1	0	0	1	1	1	0	0	1	3	3	3	4	4	4	3	4	3
32111077	四川	3	1	26	2	5	1	0	4	0	1	0	0	1	1	1	1	0	0	0	0	1	0	1	1	3	4	4	3	3	3	3	4	4
32111078	四川	3	2	26	2	4	1	0	3	1	1	1	1	0	1	1	0	1	0	1	1	1	1	1	0	3	4	4	4	4	2	2	4	5
32111079	四川	3	1	19	1	3	2	0	1	0	1	1	1	1	1	1	1	1	0	1	1	1	0	1	1	3	2	5	4	4	3	3	3	4
32111080	四川	3	1	30	2	4	2	0	1	0	1	1	1	1	1	1	1	0	0	0	0	1	0	0	0	4	4	4	4	4	4	4	4	4
32111081	四川	3	1	33	2	7	2	0	4	1	1	1	1	1	1	1	1	1	0	1	1	1	1	1	1	2	2	5	5	3	1	1	5	4
32111082	四川	3	2	48	2	7	2	0	1	1	1	1	1	1	1	1	1	1	1	1	1	1	1	1	1	5	3	3	3	3	2	1	2	2
32111083	四川	3	1	54	2	4	2	0	4	1	1	0	1	1	1	1	1	0	0	1	1	1	0	1	1	5	5	5	5	2	1	1	5	5
32111084	四川	3	2	45	2	3	2	0	1	0	1	1	0	0	1	1	1	1	0	1	1	1	0	1	1	3	2	2	4	3	3	3	2	2
32111085	四川	3	2	48	2	3	2	0	3	1	1	0	0	1	1	1	1	0	0	1	1	1	1	1	1	4	4	4	2	2	2	2	3	4
32111086	四川	3	1	50	2	4	2	0	4	1	1	1	1	1	1	1	1	1	1	1	1	1	0	1	1	4	4	4	4	1	1	1	4	4
32111087	四川	3	1	72	4	3	2	0	1	1	1	0	0	0	1	1	1	1	0	1	1	1	1	1	1	4	3	5	4	2	2	2	4	5
32111088	四川	3	2	45	2	1	2	0	1	1	1	0	0	0	1	1	1	1	0	1	1	1	1	1	1	3	2	4	4	2	2	2	2	3
32111089	四川	3	2	47	2	1	2	0	2	1	0	0	0	0	1	1	0	0	0	1	1	0	1	0	0	4	4	5	5	4	2	2	5	2
32111090	四川	3	2	43	2	3	2	0	1	1	1	1	1	1	1	1	1	1	0	1	1	1	1	1	1	3	3	4	5	3	2	2	3	4
32111091	四川	3	2	41	2	3	2	0	4	1	1	1	0	1	1	1	1	1	0	1	1	1	0	1	1	5	5	5	5	2	2	4	4	2
32111092	四川	3	2	26	2	2	2	0	4	1	1	0	0	1	1	1	1	1	0	1	1	1	0	1	0	3	2	4	5	2	2	2	2	2
32111093	四川	3	1	74	2	3	2	0	3	1	1	0	0	0	1	1	1	1	0	1	1	1	0	1	1	4	4	4	5	2	1	1	5	5
32111094	四川	3	2	62	2	2	2	0	2	1	1	0	0	0	0	1	0	0	0	1	0	0	0	0	0	2	3	5	1	1	3	1	2	3
32111095	四川	3	2	61	2	1	2	0	1	1	1	0	0	0	1	0	0	0	0	0	0	0	0	0	0	4	3	2	5	4	2	2	2	2
32111096	四川	3	2	78	4	4	2	0	4	0	1	1	0	0	1	1	1	1	0	1	1	1	0	0	0	4	2	3	5	3	2	2	3	3
32111097	四川	3	1	81	2	3	2	0	4	1	1	1	1	1	1	1	1	1	1	1	1	1	1	1	1	5	4	5	5	4	1	1	4	5
32111098	四川	3	2	61	2	1	2	0	4	0	1	0	0	1	0	1	0	0	0	1	1	1	1	1	1	3	4	4	2	2	2	2	4	3
32111099	四川	3	1	66	2	2	2	0	1	1	1	0	0	0	1	1	1	1	0	1	1	1	0	1	1	4	4	5	5	2	4	1	3	4
32111100	四川	3	2	77	1	1	2	0	1	1	1	0	0	1	1	1	1	1	0	1	1	1	0	0	0	4	4	4	4	2	2	2	4	4
32111101	四川	3	1	74	2	3	1	0	1	1	1	0	0	0	1	1	1	1	0	1	1	1	0	1	1	4	4	4	5	3	4	2	4	4
32111102	四川	3	1	60	2	2	1	0	3	0	1	1	1	0	1	1	0	1	0	0	1	1	0	0	0	5	4	5	5	5	1	1	3	3
32121001	四川	2	2	26	2	6	1	0	3	0	1	0	1	1	1	1	1	1	0	1	1	1	1	1	1	2	2	5	4	3	2	2	3	3
32121002	四川	2	2	62	2	1	1	0	4	1	1	1	0	0	1	1	1	1	0	1	1	1	1	1	1	4	3	5	4	2	1	1	3	3
32121003	四川	2	1	43	2	2	2	0	2	1	1	0	0	0	1	1	1	1	0	1	1	1	1	1	1	4	1	5	4	2	2	2	4	4
32121004	四川	2	2	43	2	3	2	0	2	1	1	1	0	1	1	1	1	0	0	1	1	1	0	1	1	5	5	5	5	4	2	2	3	3
32121005	四川	2	2	33	2	6	2	0	4	1	1	0	1	1	1	1	1	0	0	1	1	1	1	1	0	5	5	5	5	5	2	4	2	2
32121006	四川	2	1	43	2	2	2	0	1	1	1	0	0	1	1	1	1	0	0	1	1	1	1	1	1	3	1	5	4	2	2	2	3	3
32121007	四川	2	2	45	2	2	2	0	1	1	1	1	1	1	1	1	1	0	0	1	1	1	1	1	1	5	5	5	5	3	2	2	1	2
32121008	四川	2	2	25	2	5	2	0	1	1	1	1	1	1	1	1	1	0	0	1	1	0	0	0	0	1	5	5	5	3	2	2	1	2
32121009	四川	2	2	19	1	4	2	0	4	0	1	1	0	1	1	1	0	1	0	1	0	0	1	0	0	3	3	3	5	3	3	2	3	3
32121010	四川	2	1	32	2	6	2	0	3	0	1	1	0	0	1	1	0	1	1	1	1	1	0	0	0	4	3	3	5	4	2	3	3	3
32121011	四川	2	2	76	2	1	2	0	1	0	1	0	0	0	1	1	1	0	0	0	1	1	0	1	0	2	2	4	4	2	2	2	2	3
32121012	四川	2	2	24	1	3	2	0	1	1	1	1	0	1	1	1	1	0	0	0	0	1	1	0	1	2	3	3	5	3	2	2	4	3
32121013	四川	2	1	69	2	6	1	1	1	1	1	0	0	0	0	0	0	1	1	1	1	1	0	1	1	5	5	5	2	2	2	2	5	5
32121014	四川	2	2	43	2	1	2	0	4	1	1	1	1	1	1	1	1	0	0	1	1	1	1	0	1	3	3	4	3	2	2	1	3	4
32121015	四川	2	1	34	2	3	2	0	2	1	1	1	0	1	1	1	1	1	1	0	1	1	0	1	1	5	5	5	5	5	3	2	3	5
32121016	四川	2	2	29	2	3	1	0	4	1	1	1	0	1	1	1	1	1	1	1	1	1	1	1	1	5	5	5	5	5	2	2	1	5
32121017	四川	2	1	24	1	3	2	0	1	0	1	1	1	1	1	1	1	0	0	1	1	1	0	1	1	5	2	4	5	2	1	2	5	5
32121018	四川	2	2	49	2	2	2	0	1	1	1	0	0	1	1	1	1	1	0	1	1	1	0	1	1	5	4	4	5	2	2	2	4	4
32121019	四川	2	2	58	2	2	2	0	4	1	1	0	0	0	1	1	0	0	0	1	1	1	0	0	0	5	4	5	2	2	1	1	5	4
32121020	四川	2	1	73	2	3	2	0	3	0	1	0	0	0	1	1	1	0	0	1	1	0	0	0	0	5	5	5	5	3	1	1	4	4
32121021	四川	2	1	18	1	3	2	0	4	0	1	0	1	1	1	1	1	1	0	1	1	1	1	1	1	2	4	3	3	2	3	1	3	4
32121022	四川	2	2	42	2	3	2	0	2	0	1	0	0	0	1	1	1	1	0	1	1	1	0	1	1	2	5	5	5	5	2	4	4	3
32121023	四川	2	1	42	2	2	1	0	1	1	1	0	0	1	1	1	0	1	0	0	1	1	0	0	0	1	1	1	1	2	2	2	3	3
32121024	四川	2	1	21	1	3	2	0	4	1	1	1	1	1	1	1	1	0	0	0	1	1	1	1	0	5	5	5	5	3	5	2	5	5
32121025	四川	2	1	19	1	2	2	0	4	1	1	0	1	1	1	1	1	0	0	0	0	0	0	1	1	1	3	5	5	3	5	1	5	5
32121026	四川	2	2	45	2	3	2	0	2	0	1	0	0	1	1	1	1	1	1	1	1	1	0	1	1	3	4	5	5	4	3	3	2	4
32121027	四川	2	2	27	3	3	2	0	2	0	1	1	0	1	1	0	0	0	0	1	1	0	0	0	0	4	3	3	3	3	3	2	3	3
32121028	四川	2	1	51	2	2	2	0	4	0	1	0	0	0	1	1	0	0	0	1	1	0	0	0	1	5	5	5	5	2	3	2	3	4
32121029	四川	2	1	43	2	3	2	0	1	1	1	1	1	1	1	1	1	1	0	1	1	1	1	1	1	5	4	5	5	5	3	3	4	4
32121030	四川	2	2	15	1	2	2	0	3	1	1	1	1	1	1	1	1	1	1	1	1	1	1	0	1	3	3	4	5	4	3	2	3	2
32122001	四川	2	2	50	2	3	2	0	3	0	1	0	0	1	1	1	1	1	0	1	1	1	0	1	1	5	5	5	5	2	2	2	4	4
32122002	四川	2	1	49	2	3	2	0	4	1	1	1	1	1	1	1	1	1	1	1	1	1	1	1	1	5	5	5	5	2	2	2	5	5
32122003	四川	2	2	50	2	4	2	0	5	1	1	1	0	0	1	1	1	1	0	1	1	1	0	1	1	5	5	5	5	5	4	2	5	5
32122004	四川	2	1	25	1	6	2	0	1	0	1	1	1	1	1	1	1	1	1	1	1	1	0	1	1	3	3	3	3	3	2	2	4	5
32122005	四川	2	1	38	2	3	2	0	1	0	1	1	0	1	1	1	0	0	0	0	0	0	0	0	0	2	3	5	5	2	2	2	2	3
32122006	四川	2	1	29	2	2	2	0	2	1	1	0	0	1	1	1	1	1	0	1	1	1	0	1	1	5	5	5	5	2	2	2	3	3
32122007	四川	2	2	30	2	3	2	0	3	1	1	0	0	1	1	1	1	1	0	1	1	1	0	1	1	5	3	5	5	2	2	2	3	3
32122008	四川	2	1	53	2	2	2	0	2	1	1	1	0	0	1	1	1	1	0	1	1	1	0	1	1	5	5	5	2	2	2	2	4	4
32122009	四川	2	1	51	2	2	2	0	5	0	1	1	0	0	1	1	1	1	0	1	1	1	0	1	1	5	5	5	5	4	1	1	5	5
32122010	四川	2	1	33	2	3	2	0	3	0	1	1	1	1	1	1	1	1	1	1	1	1	1	1	1	4	3	4	5	3	2	2	3	3
32122011	四川	2	2	28	2	3	2	0	1	0	1	1	0	1	1	1	1	1	0	0	0	0	1	0	1	3	3	5	5	2	2	3	3	3
32122012	四川	2	1	25	1	6	2	0	1	0	1	1	1	1	1	1	1	1	0	1	1	1	1	1	1	3	1	5	5	5	3	3	3	3
32122013	四川	2	2	38	2	3	2	0	3	1	1	1	0	1	1	1	1	1	0	1	1	1	0	1	1	5	5	5	5	2	2	2	4	4
32122014	四川	2	2	56	2	4	2	0	3	1	1	1	1	1	1	1	1	1	1	1	1	1	0	1	1	5	4	5	5	2	2	2	4	4
32122015	四川	2	1	55	2	5	2	0	4	1	1	1	0	1	1	1	1	1	1	1	1	1	0	1	1	5	5	5	5	5	5	2	2	5
32122016	四川	2	1	16	1	3	1	0	3	1	1	1	1	1	1	1	1	0	0	1	0	1	1	0	0	4	3	3	5	2	3	2	3	3
32122017	四川	2	1	39	2	5	1	0	4	0	1	0	0	1	1	1	1	0	1	0	1	1	0	1	0	3	5	5	5	2	3	2	5	4
32122018	四川	2	1	24	2	2	2	0	3	0	1	0	0	0	1	1	0	0	0	0	0	1	0	0	0	3	3	5	5	5	5	4	3	3
32122019	四川	2	2	48	2	2	1	0	2	0	0	0	0	1	1	1	1	0	0	0	1	0	0	0	0	2	3	4	3	2	2	2	3	2
32122020	四川	2	1	50	2	4	2	0	4	0	1	1	1	0	1	1	1	0	0	1	1	1	0	1	1	3	3	5	5	4	3	2	3	4
32122021	四川	2	2	42	2	3	1	0	5	0	1	0	0	1	1	1	1	0	0	1	1	1	0	1	1	3	5	5	5	5	2	1	5	4
32122022	四川	2	2	16	1	3	1	0	3	1	1	0	0	1	1	1	1	0	0	1	1	0	0	1	1	2	2	4	5	2	2	2	2	2
32122023	四川	2	2	43	2	3	2	0	4	0	1	1	1	0	1	1	1	1	0	1	1	1	0	1	1	5	5	5	5	4	3	1	5	3
32122024	四川	2	2	44	2	2	2	0	2	1	1	1	0	0	1	1	1	1	0	0	1	1	0	1	1	1	5	5	5	1	2	2	5	5
32122025	四川	2	1	45	2	3	1	0	1	0	1	1	1	1	1	1	1	1	0	1	1	1	1	1	1	3	3	5	5	3	3	3	4	5
32122026	四川	2	2	42	2	4	1	0	2	1	1	0	0	1	1	1	1	1	0	1	1	1	0	0	1	1	1	1	3	2	3	2	2	1
32122027	四川	2	1	40	2	3	1	0	1	1	1	1	0	1	1	1	1	1	1	1	1	1	0	1	1	5	4	5	5	4	3	2	4	4
32122028	四川	2	2	21	2	3	2	0	3	0	1	0	1	0	1	1	1	1	1	1	1	1	1	1	1	3	5	5	3	3	3	2	3	2
32122029	四川	2	2	53	2	1	2	0	3	1	1	0	0	1	1	1	1	1	0	1	1	1	0	1	1	5	5	3	2	2	2	2	4	4
32122030	四川	2	2	24	2	3	1	0	3	1	1	0	0	1	1	1	0	0	0	1	1	1	0	0	1	3	4	4	2	3	2	2	3	4
32122031	四川	2	1	50	2	3	2	0	3	1	1	0	0	1	1	1	0	0	0	1	1	1	0	0	1	3	3	3	4	2	2	2	3	3
32122032	四川	2	1	25	2	3	2	0	1	1	1	1	1	1	1	1	1	0	1	1	1	1	1	1	1	5	5	5	5	3	3	2	3	4
32122033	四川	2	2	36	2	2	2	0	5	0	1	0	0	0	1	1	0	0	0	1	1	0	1	1	0	1	5	5	5	5	1	1	5	5
32122034	四川	2	2	42	2	3	2	0	1	1	1	0	0	1	1	1	0	1	0	1	1	1	0	1	1	1	3	2	1	3	1	3	3	2
32122035	四川	2	2	71	4	2	2	0	2	0	1	1	0	0	1	1	1	1	0	1	1	1	0	1	1	3	3	3	1	2	3	3	2	3
32122036	四川	2	2	33	2	4	2	0	1	1	1	0	0	1	1	1	1	1	0	1	1	1	0	1	1	5	5	5	5	5	3	2	1	1
32122037	四川	2	1	48	2	3	2	0	4	1	1	1	0	1	1	1	1	0	1	1	1	1	0	1	1	4	5	5	2	2	2	2	3	4
32122038	四川	2	2	33	2	4	1	0	4	1	1	1	1	1	1	1	1	1	1	1	1	1	1	1	1	4	4	4	5	2	2	2	3	3
32123001	四川	2	1	25	2	3	2	0	3	1	1	1	1	1	1	1	1	1	1	1	1	1	1	1	1	3	3	5	5	5	2	2	4	4
32123002	四川	2	1	22	1	5	2	0	2	0	1	1	0	1	1	1	1	1	0	1	1	1	1	1	1	5	2	5	5	2	2	2	5	5
32123003	四川	2	1	58	2	1	1	0	5	0	1	0	0	1	1	1	1	1	0	1	1	1	0	1	1	4	4	4	4	2	2	2	4	4
32123004	四川	2	2	60	2	2	2	0	5	0	1	0	0	1	1	1	1	0	0	1	1	0	0	1	1	4	4	4	4	2	2	2	3	3
32123005	四川	2	2	34	2	2	2	0	4	0	0	1	1	1	1	1	1	0	0	1	1	1	1	1	1	5	2	5	5	5	2	1	4	4
32123006	四川	2	2	44	2	1	2	0	4	1	1	0	0	0	1	1	1	0	0	1	1	0	1	0	0	4	3	5	5	4	1	1	2	2
32123007	四川	2	1	20	1	6	2	0	4	0	1	0	0	0	0	0	1	0	0	0	0	0	0	1	0	1	1	1	2	2	2	2	3	2
32123008	四川	2	1	20	1	5	2	0	4	1	1	1	1	1	1	1	1	1	0	1	1	1	1	1	1	3	3	5	3	3	4	2	3	4
32123009	四川	2	1	23	1	5	1	0	2	1	1	1	1	0	0	0	0	1	1	1	1	1	1	1	0	4	3	4	2	1	2	5	3	3
32123010	四川	2	1	57	2	3	2	0	2	1	1	0	1	0	1	1	1	1	0	1	1	1	1	1	1	5	5	5	5	4	3	1	4	4
32123011	四川	2	2	55	2	1	2	0	1	0	1	0	0	0	1	1	1	0	0	1	1	1	0	1	1	5	2	5	5	2	2	2	3	3
32123012	四川	2	1	25	1	1	2	0	1	0	1	0	1	0	1	1	1	0	1	1	1	1	0	1	1	4	2	4	4	2	2	2	4	4
32123013	四川	2	1	53	1	1	2	0	3	1	1	0	0	1	1	1	1	1	0	1	1	1	0	1	1	4	3	4	4	3	2	2	5	5
32123014	四川	2	1	45	2	3	2	0	4	1	1	1	1	1	1	1	1	1	0	1	1	1	1	1	1	5	5	5	5	2	2	2	5	5
32123015	四川	2	2	60	2	1	2	0	1	1	1	1	1	0	1	1	1	1	0	1	1	1	0	1	1	5	4	5	5	2	2	2	3	3
32123016	四川	2	1	47	2	3	2	0	4	1	1	1	1	1	1	1	1	1	1	1	1	1	0	1	1	3	1	4	5	1	2	4	3	4
32123017	四川	2	1	20	1	4	2	0	1	1	0	0	0	0	0	0	0	0	0	0	0	0	0	0	0	4	2	4	2	2	2	2	3	2
32123018	四川	2	2	49	2	4	2	0	2	1	1	0	0	1	1	1	1	0	1	1	1	1	0	1	1	4	4	4	4	4	2	2	4	4
32123019	四川	2	2	48	2	2	2	0	1	1	1	1	1	0	0	0	0	0	0	0	0	0	0	0	0	5	5	5	5	2	2	2	4	4
32123020	四川	2	1	23	2	5	2	0	1	1	1	1	1	1	1	1	1	1	0	1	1	1	1	1	1	3	3	3	3	3	3	2	2	3
32123021	四川	2	1	28	2	3	2	0	4	0	1	0	0	1	1	1	1	1	0	1	1	1	1	1	1	3	5	5	4	4	1	1	4	5
32123022	四川	2	2	22	1	6	2	0	1	1	1	1	0	1	1	1	1	1	0	1	1	1	1	1	0	3	2	3	1	1	3	3	3	1
32123023	四川	2	1	24	2	2	2	0	1	1	0	1	0	0	1	1	1	0	0	0	1	1	1	1	1	4	4	4	4	3	3	2	3	3
32123024	四川	2	2	50	2	3	2	0	3	0	1	0	0	0	1	1	1	0	0	1	0	1	0	0	1	4	4	4	4	2	2	2	4	4
32123025	四川	2	2	45	2	2	1	0	3	0	1	0	0	0	1	1	1	0	0	1	1	1	0	0	0	4	4	5	3	2	2	3	4	4
32123026	四川	2	1	52	2	3	1	0	4	1	1	1	0	1	1	1	1	1	0	1	1	1	0	1	1	3	3	5	2	2	3	4	4	4
32123027	四川	2	1	22	2	3	1	0	4	1	1	1	1	0	1	1	0	0	0	0	0	0	0	0	0	3	3	3	4	2	3	2	5	5
32123028	四川	2	2	24	2	6	2	0	4	0	1	1	1	1	1	1	1	1	1	1	1	1	0	1	0	5	5	5	5	3	2	3	3	3
32123029	四川	2	2	29	2	6	2	0	3	1	1	1	1	1	1	1	1	0	0	1	1	1	1	1	1	5	5	4	5	4	1	1	5	5
32123030	四川	2	1	24	2	3	2	0	2	1	1	1	1	1	1	1	1	0	0	1	0	1	0	0	1	2	4	5	5	3	2	1	4	4
32123030	四川	2	2	26	2	5	2	0	3	1	1	1	1	1	1	1	1	1	0	1	1	1	1	1	1	3	3	3	3	2	2	2	3	3
32123032	四川	2	1	23	1	7	1	0	3	0	1	0	0	1	1	1	1	1	0	1	1	1	1	1	1	4	4	4	4	2	2	2	4	4
32123033	四川	2	1	42	2	2	1	0	4	1	1	1	0	1	1	1	1	1	0	1	1	1	0	1	1	4	4	5	5	3	3	1	5	5
32123034	四川	2	2	43	2	3	1	0	5	0	1	1	1	1	1	1	1	1	0	1	1	1	1	1	1	4	4	5	2	2	2	2	4	4
32123035	四川	2	1	60	2	2	2	0	4	1	1	1	1	1	1	1	1	0	1	1	1	1	0	1	1	5	5	5	4	3	2	1	5	4
32123036	四川	2	1	64	2	2	2	0	4	1	1	1	0	1	1	1	1	1	0	0	0	1	0	1	1	4	4	4	4	4	3	2	4	3
32123037	四川	2	2	43	2	2	2	0	4	1	1	1	1	1	1	1	1	1	0	1	1	1	1	1	1	4	4	5	4	3	3	2	3	4
32123038	四川	2	2	16	1	4	1	0	4	1	1	1	1	1	1	1	1	1	1	1	1	1	1	0	1	4	5	5	5	2	4	1	2	2
32123039	四川	2	1	54	2	3	2	0	4	1	1	1	0	1	1	1	1	1	0	1	1	1	1	1	1	5	5	5	4	4	5	2	3	5
32123040	四川	2	1	50	2	4	2	0	3	1	1	1	0	1	1	1	1	1	0	1	1	1	1	1	1	5	5	5	5	4	3	1	5	5
32123041	四川	2	2	45	2	3	2	0	3	1	1	1	1	1	1	0	1	1	0	1	1	1	0	1	1	4	3	4	5	2	2	2	1	4
32123042	四川	2	2	50	2	3	1	0	5	0	1	1	0	1	1	1	1	1	1	1	1	1	0	1	1	2	5	3	5	2	2	2	3	3
32123043	四川	2	2	43	2	3	2	0	4	1	1	1	0	1	1	1	1	1	0	1	1	1	0	1	1	4	4	5	5	3	3	1	5	5
32123044	四川	2	2	22	1	3	1	0	4	1	1	0	0	0	1	1	0	0	0	0	0	0	0	0	0	2	2	4	3	2	3	4	4	2
32131001	四川	2	2	52	2	3	2	0	4	0	1	1	0	1	1	1	1	1	0	1	1	1	0	1	1	3	4	5	4	4	2	1	5	4
32131002	四川	2	2	79	2	1	1	0	5	0	1	0	0	1	1	1	1	1	0	1	1	1	1	1	1	3	4	4	4	2	2	2	3	4
32131003	四川	2	2	49	2	3	1	0	4	0	1	1	0	0	1	1	1	0	0	0	1	1	0	1	1	3	4	5	4	2	1	1	5	5
32131004	四川	2	1	29	1	3	2	0	2	0	1	1	0	1	1	1	1	1	0	1	1	1	0	1	1	3	4	4	4	3	3	2	3	3
32131005	四川	2	1	50	2	3	1	0	4	0	1	1	0	1	1	1	1	1	0	1	1	1	0	1	1	3	5	5	4	3	2	2	4	4
32131006	四川	2	2	66	2	1	1	0	5	0	1	0	0	0	1	1	1	1	0	1	1	1	1	1	1	3	4	4	4	2	2	2	3	4
32131007	四川	2	2	32	2	7	2	0	3	1	1	1	1	1	1	1	1	1	0	1	1	1	1	1	1	5	5	4	4	3	2	2	3	5
32131008	四川	2	2	43	2	3	1	0	4	0	1	0	1	1	1	1	1	0	0	1	1	1	0	1	1	5	5	5	5	4	2	2	3	5
32131009	四川	2	1	46	2	4	1	0	4	1	1	1	1	1	1	1	1	1	0	1	1	1	1	1	1	5	3	5	4	2	2	2	4	3
32131010	四川	2	1	46	2	2	2	0	4	0	0	1	0	1	1	1	1	0	0	1	1	1	0	1	1	4	5	5	3	1	2	2	4	4
32131011	四川	2	2	48	2	2	2	0	2	1	1	1	1	1	1	1	1	1	1	1	1	1	1	1	1	3	3	3	1	3	3	4	3	3
32131012	四川	2	1	51	2	4	2	0	4	1	1	0	0	1	1	1	1	1	0	1	1	1	0	1	1	3	3	5	4	3	3	3	4	3
32131013	四川	2	2	46	2	3	2	0	3	1	1	1	1	1	1	1	1	0	0	0	1	0	0	1	1	5	5	5	4	4	3	3	3	3
32131014	四川	2	2	50	2	2	2	0	4	1	1	0	0	1	1	1	0	0	1	1	1	1	1	0	1	4	1	5	3	2	1	2	4	4
32131015	四川	2	1	60	2	3	2	0	3	1	1	1	1	1	1	1	1	1	0	1	1	1	1	1	1	4	4	4	3	3	3	3	4	3
32131016	四川	2	2	24	2	5	1	0	1	1	1	0	1	1	1	1	1	0	1	1	1	1	1	1	1	3	3	3	5	3	2	2	2	1
32131017	四川	2	2	32	2	4	1	0	3	1	1	1	1	1	1	1	1	1	0	1	1	1	1	1	1	4	4	4	4	2	2	2	4	3
32131018	四川	2	1	49	2	3	1	0	4	1	1	1	0	1	1	1	1	1	1	0	1	1	1	1	1	4	3	4	4	2	2	2	4	5
32131019	四川	2	1	48	2	3	2	0	4	1	1	0	0	0	1	1	1	0	0	0	0	1	0	1	1	2	4	3	3	3	2	3	3	3
32131020	四川	2	1	55	2	1	2	0	4	1	1	0	0	0	1	1	1	0	0	0	0	1	0	1	1	4	4	4	3	3	2	2	4	3
32131021	四川	2	2	45	2	3	2	0	5	0	1	1	1	1	1	1	1	1	0	1	1	1	0	1	1	4	4	4	3	2	2	2	4	4
32131022	四川	2	2	50	2	3	2	0	1	1	1	1	1	0	1	1	1	1	0	1	1	1	0	1	1	3	3	3	3	3	1	1	3	3
32131023	四川	2	1	39	2	3	2	0	2	1	1	1	0	1	1	1	1	1	0	1	1	1	1	1	1	5	3	3	5	3	3	3	4	4
32131024	四川	2	2	72	2	1	2	0	1	0	0	0	0	0	1	1	1	1	0	1	1	1	0	0	1	5	5	5	2	4	3	3	2	2
32131025	四川	2	2	50	2	1	2	0	4	1	1	1	0	1	1	1	0	1	0	0	0	0	0	0	0	3	4	5	5	2	2	2	2	4
32131026	四川	2	2	26	2	6	2	0	3	1	1	1	1	1	1	1	1	0	0	1	1	1	0	0	0	4	4	4	4	2	2	3	3	4
32131027	四川	2	2	20	1	4	2	0	1	1	1	1	1	1	1	1	1	0	1	1	1	1	0	0	1	3	4	5	4	3	2	2	4	4
32131028	四川	2	2	48	2	2	2	0	1	1	1	0	0	1	1	0	0	0	0	1	1	1	1	1	1	4	4	4	4	2	2	2	3	4
32131029	四川	2	2	52	2	2	2	0	1	1	1	0	0	0	1	1	0	1	0	1	1	1	1	1	0	4	4	4	4	3	3	3	3	4
32131030	四川	2	1	52	2	2	2	0	3	0	1	1	1	1	1	1	1	1	1	1	1	1	1	1	0	3	3	4	4	4	3	2	3	3
32131031	四川	2	2	46	2	3	1	0	3	1	1	1	1	1	1	1	1	1	1	1	1	1	1	1	1	3	3	3	1	3	4	4	3	3
32131032	四川	2	2	23	1	6	1	0	4	1	1	0	1	1	1	1	1	1	1	1	1	1	0	1	1	3	3	3	5	5	2	3	3	3
32131033	四川	2	2	25	2	3	1	0	2	0	1	1	1	1	1	1	1	1	0	1	1	1	1	1	1	3	3	4	4	3	3	3	4	3
32131034	四川	2	2	45	2	5	1	0	4	0	1	1	1	0	1	1	1	1	0	1	1	1	0	1	1	3	3	3	4	3	2	1	4	4
32131035	四川	2	2	48	2	3	2	0	1	1	1	0	0	1	1	1	1	1	0	1	1	1	0	1	1	3	3	3	4	3	3	3	3	3
32132001	四川	2	1	73	4	4	2	0	1	0	1	0	0	0	1	1	1	0	0	1	1	1	1	1	1	3	2	4	5	2	1	2	2	2
32132002	四川	2	1	70	2	2	2	0	1	0	0	0	0	0	0	0	0	0	0	0	0	0	0	0	0	4	2	3	4	2	2	2	2	2
32132003	四川	2	1	37	2	6	1	0	2	1	1	1	1	1	1	1	1	1	0	1	1	1	1	1	1	3	4	5	4	2	1	1	4	4
32132004	四川	2	1	50	2	3	2	1	5	0	1	1	1	1	1	1	1	1	0	1	1	1	0	1	1	2	3	4	1	3	2	4	4	4
32132005	四川	2	2	30	2	4	2	0	4	1	1	1	1	1	1	1	1	1	0	1	1	1	1	1	1	5	5	5	4	2	1	2	3	3
32132006	四川	2	2	43	2	3	2	0	2	1	1	1	1	1	1	1	1	0	0	1	0	1	0	1	1	4	5	4	3	5	3	2	4	4
32132007	四川	2	1	31	2	4	2	0	4	0	1	0	1	1	1	1	1	1	1	1	1	1	1	1	1	2	3	3	4	2	2	2	3	3
32132008	四川	2	2	39	2	3	2	0	4	0	1	0	0	1	1	1	1	1	0	1	1	1	1	0	1	3	5	3	5	3	2	3	3	3
32132009	四川	2	2	24	2	4	2	0	4	0	1	1	1	1	1	1	1	1	0	1	1	1	1	0	1	3	3	3	5	3	2	3	4	3
32132010	四川	2	1	32	2	3	1	0	2	1	1	1	0	0	1	0	0	0	0	1	0	1	0	0	1	5	5	5	5	1	2	2	5	3
32132011	四川	2	1	33	2	6	2	0	2	1	1	1	1	1	1	1	1	1	1	1	1	1	0	1	1	1	5	3	4	3	2	2	1	3
32132012	四川	2	2	27	2	5	2	0	3	0	1	1	1	1	1	1	1	0	0	1	1	1	1	1	0	5	3	5	5	3	2	2	3	3
32132013	四川	2	2	39	2	3	1	0	4	0	1	0	0	1	1	1	1	1	0	1	1	1	1	1	1	3	3	4	4	3	2	2	2	5
32132014	四川	2	2	57	2	1	2	0	1	1	1	0	0	0	1	1	1	1	0	1	1	1	1	1	1	4	4	4	4	2	2	2	2	2
32132015	四川	2	1	39	2	3	2	0	4	1	1	1	1	1	1	1	1	1	0	1	1	1	1	1	1	3	3	3	4	3	3	1	1	3
32132016	四川	2	2	23	2	4	1	0	2	1	1	1	1	1	1	1	1	1	0	1	1	1	1	1	1	3	3	3	4	3	3	2	2	3
32132017	四川	2	2	36	2	3	1	0	2	0	0	0	0	1	1	1	1	0	0	0	0	1	0	1	1	3	3	3	3	3	3	3	3	3
32132018	四川	2	1	27	2	4	2	0	1	0	1	0	0	1	1	1	0	0	0	1	1	1	0	1	1	2	3	1	5	3	4	2	2	4
32132019	四川	2	1	65	2	7	1	0	2	0	1	0	0	0	1	1	1	1	0	1	1	1	0	1	1	3	3	3	3	3	3	3	3	3
32132020	四川	2	2	50	2	2	2	0	4	1	1	1	0	1	1	1	1	1	0	1	1	1	0	1	1	3	2	5	4	2	2	2	4	5
32132021	四川	2	2	42	2	3	2	0	4	1	1	1	1	1	1	1	1	1	0	1	1	1	1	1	1	3	3	3	2	2	2	2	2	3
32132022	四川	2	2	56	2	2	1	0	5	0	1	1	0	1	1	1	1	1	0	1	1	1	1	1	1	3	3	3	2	3	2	2	3	3
32132023	四川	2	1	33	2	3	2	1	5	1	1	1	1	1	1	1	1	1	0	1	1	1	1	1	1	3	3	3	3	3	3	3	3	3
32132024	四川	2	2	44	2	3	1	0	2	0	1	1	1	1	1	1	1	1	0	1	1	1	0	1	1	3	3	3	3	3	3	3	3	3
32132025	四川	2	2	33	2	3	2	0	2	0	1	1	1	1	1	1	0	1	0	1	1	1	0	0	1	4	4	5	3	3	2	1	4	4
32132026	四川	2	1	47	2	5	2	0	4	1	1	0	0	0	1	1	1	1	0	1	1	1	0	1	1	4	5	5	5	2	2	2	4	4
32132027	四川	2	2	28	2	4	2	0	4	1	1	1	1	1	1	1	1	1	0	1	1	1	1	1	1	3	3	3	3	3	3	2	5	4
32132028	四川	2	2	48	2	2	2	0	2	0	1	1	1	1	1	1	1	1	0	1	1	1	1	1	1	3	3	3	3	3	3	2	3	3
32132029	四川	2	1	46	2	3	2	0	2	0	1	1	1	1	1	1	1	1	0	1	1	1	1	1	1	4	3	1	4	2	2	1	5	3
32132030	四川	2	2	35	3	3	2	0	3	1	1	0	0	1	1	1	1	1	1	1	1	1	1	1	0	3	3	5	3	3	3	3	3	3
32133001	四川	2	2	42	2	2	2	0	4	1	1	0	0	0	1	1	1	1	0	1	1	1	0	0	1	3	4	5	5	3	4	2	2	2
32133002	四川	2	1	36	2	3	1	0	2	0	1	1	1	0	1	1	1	0	0	1	1	1	0	1	1	3	3	5	5	5	2	2	4	5
32133003	四川	2	1	52	2	3	1	0	4	1	1	1	1	0	1	1	1	0	0	1	1	1	0	0	1	5	4	4	5	1	1	1	3	3
32133004	四川	2	1	24	1	4	1	0	4	0	1	1	1	1	1	1	1	1	1	1	1	1	0	1	1	4	5	5	5	5	3	2	4	4
32133005	四川	2	2	47	2	3	1	0	4	1	1	0	0	0	1	1	1	1	0	1	1	1	0	1	1	3	4	3	4	3	3	2	3	3
32133006	四川	2	2	34	2	3	2	0	4	1	1	1	1	1	1	1	1	0	0	1	1	1	0	1	1	5	5	5	5	5	5	5	5	5
32133007	四川	2	2	70	2	1	2	0	1	1	1	0	0	0	0	1	1	0	0	1	1	1	1	0	1	4	2	5	5	2	2	2	5	2
32133008	四川	2	2	66	2	1	2	0	1	1	1	0	0	0	0	1	1	0	0	1	1	1	1	0	1	4	2	5	5	2	2	2	5	2
32133009	四川	2	2	43	2	2	1	0	4	1	1	1	0	1	1	1	1	1	0	1	1	1	0	1	1	4	4	4	5	3	4	4	4	4
32133010	四川	2	1	65	2	1	1	0	4	1	1	1	1	0	1	1	1	0	0	1	1	1	0	1	0	4	3	5	4	3	3	2	3	2
32133011	四川	2	1	40	2	2	1	0	4	1	1	1	1	1	1	1	1	1	1	1	1	1	1	1	1	4	4	5	5	3	4	2	3	4
32133012	四川	2	2	45	2	2	2	0	3	1	1	0	1	1	1	1	1	0	0	1	0	1	1	1	1	3	5	4	3	3	2	3	3	4
32133013	四川	2	2	50	2	2	2	0	3	0	1	0	0	0	1	1	1	1	0	1	1	1	0	0	1	2	2	2	5	2	2	3	5	5
32133014	四川	2	1	37	2	2	1	0	3	1	1	0	0	1	1	1	1	1	0	1	1	1	0	0	1	5	5	5	5	5	2	2	3	5
32133015	四川	2	1	37	2	3	1	0	1	1	1	1	1	1	1	0	1	0	0	0	1	1	1	0	1	3	3	4	4	3	2	2	3	3
32133016	四川	2	2	34	2	3	2	0	4	1	1	1	1	1	1	1	1	0	0	1	1	1	1	1	1	3	3	2	2	3	2	1	2	3
32133017	四川	2	2	34	2	6	1	0	2	1	1	1	1	1	1	1	1	1	0	1	1	1	1	1	1	4	4	5	4	3	5	5	3	4
32133018	四川	2	2	45	2	2	1	0	3	1	1	0	1	1	1	1	1	0	0	1	1	1	1	1	1	3	3	5	5	1	1	2	3	5
32133019	四川	2	1	57	2	2	1	0	4	1	1	1	0	1	1	1	1	1	0	1	1	1	0	1	1	5	3	5	5	2	3	3	5	5
32133020	四川	2	2	37	2	3	1	0	2	1	1	1	1	1	1	1	1	1	1	1	1	1	1	1	1	3	4	4	5	3	3	3	4	4
32133021	四川	2	2	64	2	2	1	0	4	1	1	1	1	0	0	1	1	0	0	1	1	1	1	1	1	4	3	4	5	5	3	3	3	3
32133022	四川	2	1	45	2	3	2	0	4	1	1	0	0	0	1	1	1	0	0	0	1	1	1	1	1	2	4	4	5	2	2	2	2	2
32133023	四川	2	2	44	2	2	2	0	1	1	1	0	1	1	1	1	1	0	0	1	1	1	0	1	0	5	2	5	5	2	2	2	3	2
32133024	四川	2	1	47	2	3	2	0	4	1	1	1	1	0	1	1	1	1	0	1	1	1	0	1	1	3	5	5	5	1	3	1	3	3
32133025	四川	2	2	34	2	2	2	0	3	1	1	1	1	1	1	1	1	0	0	0	0	1	1	1	1	4	4	5	5	2	2	2	5	5
32133026	四川	2	2	49	2	2	2	0	3	0	1	0	1	1	1	1	1	0	0	0	0	1	1	0	1	4	4	5	5	2	2	2	4	4
32133027	四川	2	1	39	2	3	1	0	4	0	1	1	1	1	1	1	1	1	1	1	1	1	0	1	0	4	4	3	4	2	2	2	3	3
32133028	四川	2	2	51	2	2	2	0	2	0	0	0	0	1	0	1	0	0	0	1	1	1	1	1	0	3	2	3	3	3	1	3	3	2
32133029	四川	2	2	25	2	2	2	0	1	1	1	1	1	1	0	0	1	0	0	1	1	1	1	1	0	3	3	5	5	3	3	1	3	2
32133030	四川	2	2	40	2	2	1	0	4	1	1	0	0	1	1	1	1	1	0	1	1	1	0	0	1	4	4	5	5	3	3	2	3	3
51111001	黑龙江	1	2	40	2	6	1	0	4	0	1	1	1	1	1	1	1	0	0	1	1	0	1	0	1	3	3	5	1	2	1	1	4	4
51111002	黑龙江	1	2	36	2	4	1	0	3	1	1	1	0	1	1	1	1	1	0	1	1	1	0	1	1	3	3	4	1	2	3	3	4	4
51111003	黑龙江	1	2	35	2	6	2	0	3	1	1	1	1	1	1	1	1	1	0	1	1	1	1	1	1	3	4	4	2	3	3	2	3	3
51111004	黑龙江	1	2	34	2	2	2	0	4	1	1	1	1	1	1	1	1	1	1	1	1	1	0	1	1	3	4	5	2	3	2	1	3	3
51111005	黑龙江	1	2	40	2	6	1	0	2	1	1	1	1	1	1	1	1	0	0	0	1	1	1	1	0	5	4	5	1	2	3	1	4	4
51111006	黑龙江	1	2	42	2	4	2	0	4	1	1	0	1	1	1	1	1	1	1	1	1	1	0	1	1	4	3	4	2	4	3	2	4	3
51111007	黑龙江	1	2	37	2	5	2	0	5	0	1	0	0	1	1	1	1	1	1	1	1	1	0	1	1	3	4	5	1	2	3	1	2	3
51111008	黑龙江	1	2	47	2	3	2	0	3	1	1	1	0	1	1	1	1	0	1	1	1	1	1	1	1	1	1	1	1	1	1	1	3	3
51111009	黑龙江	1	2	42	2	3	2	0	4	0	1	1	1	1	1	1	1	0	0	1	1	1	0	0	0	5	4	5	1	2	3	1	4	4
51111010	黑龙江	1	2	34	3	3	1	0	2	1	1	0	1	0	1	1	1	0	0	1	1	1	0	1	1	3	4	5	2	3	3	1	3	3
51111011	黑龙江	1	2	40	2	7	2	0	2	1	1	1	1	1	1	0	1	0	0	0	1	1	1	1	1	5	5	5	2	2	2	2	3	3
51111012	黑龙江	1	2	33	2	1	2	0	4	0	1	1	1	1	1	1	1	1	0	1	1	1	1	1	1	3	3	3	2	4	3	5	5	5
51111013	黑龙江	1	1	36	2	3	2	0	2	0	1	1	0	1	1	1	1	1	1	1	1	1	0	1	1	5	3	5	1	1	1	1	3	3
51111014	黑龙江	2	1	40	3	2	2	0	4	0	1	0	0	1	1	1	1	1	0	1	1	1	0	1	1	2	2	2	1	5	5	3	3	3
51111015	黑龙江	1	2	41	2	3	2	0	4	0	1	0	1	1	1	1	1	0	0	1	1	1	0	1	0	5	4	5	1	2	3	1	4	4
51111016	黑龙江	1	1	34	2	3	1	0	5	0	1	1	0	1	1	1	1	1	0	1	1	1	1	1	1	5	5	5	1	1	1	1	4	4
51111017	黑龙江	1	2	34	2	4	1	0	4	1	1	1	1	1	1	1	1	1	0	1	1	1	0	1	1	5	5	5	2	2	2	2	3	3
51111018	黑龙江	1	2	45	2	6	2	0	3	0	1	1	0	1	1	1	1	1	1	1	1	1	1	1	0	3	3	3	2	2	2	2	3	3
51111019	黑龙江	1	1	37	2	4	2	0	1	1	1	1	1	1	1	1	1	1	1	1	0	1	0	1	1	3	3	3	2	2	2	2	3	3
51111020	黑龙江	1	1	40	2	3	2	0	1	0	0	0	0	1	1	1	1	0	0	0	0	1	1	0	1	2	2	3	1	1	1	1	3	3
51111021	黑龙江	1	2	36	2	5	2	0	2	1	1	1	1	1	1	1	1	1	1	1	1	1	0	1	1	5	4	5	1	2	3	4	3	3
51111022	黑龙江	1	1	40	2	5	1	0	3	1	1	1	1	1	1	1	1	1	1	1	1	1	0	1	1	4	4	4	1	3	2	2	5	5
51111023	黑龙江	1	2	33	2	3	2	0	1	1	1	1	1	1	1	1	1	1	0	1	1	0	1	1	1	3	3	5	2	2	2	1	3	2
51111024	黑龙江	1	1	22	1	7	2	0	3	1	1	1	1	1	1	1	1	1	1	1	1	1	1	1	1	3	4	5	2	3	3	2	5	3
51111025	黑龙江	2	2	46	4	3	2	0	4	0	1	1	1	1	1	1	1	0	0	1	1	1	0	1	1	3	3	5	2	1	2	2	3	3
51111026	黑龙江	1	2	33	2	3	2	0	1	0	1	0	0	1	1	1	1	1	0	1	1	1	0	1	0	3	3	3	1	3	3	4	3	3
51111027	黑龙江	1	2	37	2	3	2	0	1	0	1	1	0	1	1	1	1	1	1	1	1	1	1	1	1	2	3	3	1	1	1	1	4	3
51111028	黑龙江	3	1	38	2	6	2	1	3	1	1	1	1	1	1	1	1	1	0	1	1	1	0	0	0	5	5	5	1	3	3	3	2	2
51111029	黑龙江	1	1	36	2	4	1	0	3	1	0	1	0	1	1	1	1	0	1	0	1	1	0	0	1	3	3	3	3	3	3	3	3	3
51111030	黑龙江	1	1	38	2	7	1	0	1	0	1	1	1	1	1	1	1	1	0	1	1	1	1	1	1	3	4	5	1	2	2	2	4	3
51111031	黑龙江	1	2	37	2	2	2	0	3	1	1	1	1	1	1	1	1	1	1	1	1	1	0	1	1	5	4	5	1	2	1	2	4	5
51111032	黑龙江	1	1	38	2	6	2	0	5	1	1	1	1	1	1	1	1	1	0	1	1	0	0	1	1	4	3	5	1	2	2	2	4	3
51111033	黑龙江	1	2	40	2	3	1	0	4	0	1	1	0	1	1	1	1	1	1	1	1	1	0	1	1	3	5	5	3	4	3	2	3	5
51111034	黑龙江	1	2	40	2	3	2	0	2	1	1	0	0	1	1	1	1	1	1	1	0	1	0	1	1	1	5	1	2	4	2	1	1	1
51111035	黑龙江	1	1	40	2	4	2	0	2	0	1	1	1	1	1	1	1	1	0	1	1	1	1	1	1	5	3	4	1	3	2	1	4	3
51111036	黑龙江	1	2	34	2	5	1	0	3	0	0	1	0	0	0	0	0	1	1	0	0	0	0	1	1	1	1	1	1	1	1	1	1	1
51111037	黑龙江	1	2	33	2	4	2	0	4	0	1	0	1	0	1	1	1	1	0	1	1	1	1	1	1	5	5	5	1	2	3	1	4	4
51111038	黑龙江	1	1	38	2	7	2	0	1	1	1	1	1	1	1	1	1	1	1	1	1	1	1	1	1	4	4	4	1	1	2	2	4	4
51111039	黑龙江	1	1	35	2	3	2	0	2	0	1	1	0	1	1	1	1	0	1	1	0	1	1	0	1	2	3	4	1	3	4	1	3	3
51111040	黑龙江	1	1	41	1	3	2	0	3	0	0	0	0	1	1	1	1	0	0	0	0	1	0	1	0	0	0	5	0	0	0	0	1	1
51111041	黑龙江	1	2	40	3	6	2	0	1	0	1	1	1	1	1	1	1	1	0	1	1	1	1	1	1	3	4	4	2	3	3	3	3	3
51111042	黑龙江	1	2	36	1	3	1	0	3	1	1	0	0	1	1	1	1	0	1	1	1	1	0	1	1	4	2	3	1	3	2	2	3	3
51111043	黑龙江	1	2	33	2	3	2	0	1	0	1	1	1	1	1	1	1	0	1	0	1	0	1	1	0	3	3	5	2	5	3	2	4	2
51111044	黑龙江	1	1	42	1	3	2	0	3	1	1	1	1	1	1	0	1	1	0	1	1	1	1	1	1	3	3	4	3	3	3	2	3	4
51111045	黑龙江	1	1	36	2	4	2	0	2	1	1	1	1	1	1	1	1	1	0	1	1	1	1	1	1	5	3	4	1	2	1	1	4	4
51111046	黑龙江	1	2	41	3	7	2	0	4	1	1	1	0	1	1	1	1	1	0	1	1	1	1	1	1	3	4	4	2	2	2	2	4	4
51111047	黑龙江	1	2	45	2	6	2	0	4	1	1	1	1	1	1	1	1	1	1	1	1	1	0	0	0	5	5	5	1	1	1	1	5	5
51111048	黑龙江	1	2	43	2	3	2	0	3	1	1	1	0	1	1	1	1	1	0	1	1	1	0	0	1	1	4	5	1	2	3	1	4	4
51111049	黑龙江	1	2	36	2	4	2	0	4	0	1	1	1	1	1	1	1	1	1	1	1	1	0	1	1	3	4	5	2	1	3	2	3	5
51111050	黑龙江	1	2	32	2	3	2	0	4	0	1	1	0	1	1	1	1	1	0	1	1	1	1	1	1	5	5	5	2	3	2	2	5	5
51111051	黑龙江	1	1	34	2	2	2	0	4	1	1	1	1	0	1	1	0	1	0	1	1	1	0	1	1	5	4	3	3	4	5	3	5	5
51111052	黑龙江	2	2	35	2	2	1	0	3	0	1	0	0	0	0	1	1	1	1	0	1	1	0	1	0	3	4	2	3	4	5	2	1	5
51111053	黑龙江	3	1	35	2	3	2	0	5	0	0	0	0	1	0	0	0	0	0	0	0	1	0	1	0	5	3	4	3	4	5	3	4	3
51111054	黑龙江	1	1	47	2	4	2	0	4	0	1	1	0	1	1	0	0	0	0	1	1	1	0	0	1	4	4	3	3	2	3	2	4	4
51111055	黑龙江	1	2	35	2	2	2	0	4	1	1	1	0	1	1	1	1	1	0	1	1	1	1	1	1	1	1	1	1	1	1	1	4	4
51111056	黑龙江	3	1	39	2	4	2	0	4	1	1	1	0	0	1	1	0	0	1	1	1	1	0	1	1	3	3	3	2	2	2	3	3	3
51111057	黑龙江	3	1	38	2	3	2	0	1	0	1	1	0	1	1	0	0	0	0	0	0	0	0	0	0	3	4	4	2	2	2	2	5	5
51111058	黑龙江	1	1	43	2	3	2	0	3	0	1	0	0	1	1	1	1	1	0	1	1	1	0	1	1	1	5	2	1	2	2	5	5	2
51111058	黑龙江	1	2	35	2	5	2	0	3	0	1	1	1	1	1	1	1	1	1	1	1	1	1	1	1	3	3	4	2	2	2	2	4	4
51111059	黑龙江	3	2	34	2	3	2	0	2	0	1	1	0	0	1	1	1	1	0	1	1	1	1	1	1	3	4	4	1	1	1	1	4	4
51111060	黑龙江	1	1	44	1	3	2	0	2	1	1	0	0	1	1	1	1	0	0	1	1	0	1	1	1	2	3	4	2	2	1	2	3	5
51111061	黑龙江	1	1	39	2	6	1	1	3	1	1	1	1	1	1	1	1	1	0	1	1	1	1	1	1	1	2	3	1	2	2	3	2	4
51111062	黑龙江	1	2	44	2	3	2	0	3	1	1	0	1	1	1	1	1	1	0	1	1	1	0	0	1	4	4	5	2	4	2	1	4	3
51111063	黑龙江	1	2	33	2	5	2	0	2	1	1	1	0	1	1	1	1	1	0	1	1	1	1	1	1	3	1	5	2	2	2	3	3	3
51111064	黑龙江	1	1	43	2	4	2	0	4	0	1	1	1	1	1	1	1	1	0	1	1	1	0	1	1	3	3	4	2	3	3	2	3	3
51111065	黑龙江	1	2	42	1	5	2	0	4	1	1	0	0	1	1	0	1	0	0	1	1	1	0	0	1	4	3	4	2	3	2	2	4	4
51111066	黑龙江	1	1	40	3	7	2	0	4	1	1	1	1	1	1	1	1	1	0	1	1	1	0	1	1	5	5	5	1	1	1	1	5	5
51111067	黑龙江	1	2	37	2	3	2	0	2	0	1	1	0	0	1	1	1	1	0	1	1	1	0	1	1	5	4	5	1	2	2	3	3	3
51111069	黑龙江	1	1	33	2	3	2	0	3	0	1	1	1	1	1	1	1	1	0	1	1	1	0	1	1	4	1	1	1	1	1	1	1	1
51111070	黑龙江	1	2	36	2	6	2	0	1	1	1	1	0	1	1	1	1	1	1	1	1	1	0	1	1	1	1	3	1	1	1	1	3	5
51111071	黑龙江	3	1	33	2	3	2	0	2	1	1	1	1	1	1	1	1	1	1	1	1	1	0	1	1	3	5	5	1	2	1	1	4	3
51111072	黑龙江	1	2	39	2	6	2	0	3	1	1	1	1	1	1	1	1	1	0	1	1	1	0	1	0	1	1	5	2	2	2	2	3	4
51111073	黑龙江	1	1	38	2	3	2	0	2	1	1	1	0	1	1	1	1	1	0	1	1	1	0	0	1	3	4	5	1	1	1	1	4	3
51111074	黑龙江	1	2	37	2	7	2	0	4	1	1	1	1	1	1	1	1	1	0	1	1	1	1	0	0	4	3	4	2	2	3	2	3	3
51111075	黑龙江	3	1	41	2	3	2	0	3	0	1	1	0	1	1	1	1	0	0	1	1	1	0	1	1	4	3	3	1	3	2	1	2	2
51111076	黑龙江	1	2	40	2	6	2	0	2	0	1	1	1	1	1	0	1	1	0	1	1	1	1	1	1	3	3	3	2	2	2	2	3	3
51111077	黑龙江	1	2	36	2	5	2	1	3	0	1	1	1	0	1	1	1	1	0	1	1	1	0	1	1	4	4	5	2	3	1	1	3	3
51111078	黑龙江	1	2	41	2	3	2	0	3	1	1	1	1	1	1	1	1	1	0	1	1	1	0	1	0	5	5	5	2	3	2	2	4	4
51111079	黑龙江	1	2	39	2	5	2	0	2	1	1	1	1	1	1	1	1	1	0	1	1	1	0	1	0	3	3	3	1	1	1	1	2	3
51111080	黑龙江	1	2	37	2	5	1	0	2	0	0	0	0	0	0	0	0	0	0	0	0	0	0	0	0	3	3	3	3	3	3	3	3	3
51111081	黑龙江	1	2	39	2	7	2	0	2	1	1	1	1	1	1	1	1	1	0	1	1	1	1	1	1	4	4	4	1	2	2	2	3	3
51111082	黑龙江	1	2	36	2	5	1	0	4	1	1	1	0	1	1	1	1	0	0	1	1	1	1	0	1	3	3	4	2	3	2	2	3	4
51111083	黑龙江	1	1	46	1	5	1	0	4	1	1	1	0	1	1	1	1	1	0	0	1	1	0	1	1	5	3	5	2	3	3	3	4	4
51111084	黑龙江	2	1	36	2	4	1	0	5	1	1	1	1	1	1	1	0	1	1	1	1	1	1	1	1	1	3	1	3	3	3	3	2	4
51111085	黑龙江	1	2	34	2	3	2	0	1	0	0	1	1	1	1	1	1	1	0	1	1	1	1	1	1	3	3	5	2	2	2	2	3	3
51111086	黑龙江	1	2	42	2	2	2	0	4	0	1	1	0	1	1	1	1	0	0	1	1	1	0	1	1	4	3	5	2	3	3	2	2	3
51111087	黑龙江	1	2	41	2	7	2	0	4	1	1	1	1	1	1	1	1	0	0	0	1	1	1	1	1	3	3	5	1	1	1	1	1	2
51111088	黑龙江	1	2	36	2	2	2	0	2	1	1	0	1	1	1	1	1	1	0	1	1	0	1	1	0	3	1	5	2	2	2	3	3	3
51111089	黑龙江	1	2	35	2	3	2	0	3	0	0	0	0	0	1	1	1	0	0	1	1	1	0	1	0	2	3	3	3	2	2	2	4	2
51111090	黑龙江	3	1	37	2	4	2	0	2	1	1	1	0	1	1	1	1	1	0	1	1	1	1	1	1	1	1	5	1	1	1	1	1	1
51111091	黑龙江	1	1	41	2	6	2	0	3	1	1	1	1	1	1	1	1	0	0	1	1	1	1	1	1	4	3	4	2	3	3	3	2	3
51111092	黑龙江	2	1	37	2	3	2	1	4	1	1	1	1	0	1	1	1	0	0	0	1	1	0	1	1	5	4	5	2	3	2	2	5	5
51111093	黑龙江	1	2	37	2	4	#NULL!	0	4	1	1	1	1	1	1	1	1	1	0	1	1	1	1	1	1	5	4	5	1	5	1	2	3	3
51111094	黑龙江	3	1	39	2	3	2	0	3	1	1	1	0	1	1	1	1	1	0	0	1	1	0	1	1	3	2	4	2	2	2	2	4	4
51111095	黑龙江	1	2	35	2	3	1	0	2	1	1	1	0	1	1	1	1	1	1	1	1	1	1	0	1	3	4	5	1	2	3	2	3	3
51111096	黑龙江	1	1	42	2	3	2	0	4	1	1	1	1	1	1	1	1	0	0	1	1	1	0	1	1	3	3	3	1	3	2	1	3	3
51111097	黑龙江	1	2	35	2	2	2	0	2	0	1	1	0	0	1	0	0	0	0	0	0	0	0	0	0	1	1	5	2	3	1	1	3	5
51111098	黑龙江	1	1	40	2	7	2	0	3	1	1	1	0	1	1	1	1	1	0	1	1	1	1	1	1	3	3	4	1	5	3	2	3	3
51111099	黑龙江	1	1	42	3	4	2	0	2	0	0	1	0	1	1	1	1	0	0	0	0	1	0	0	1	4	4	4	2	2	2	2	3	3
51111100	黑龙江	2	2	35	2	3	1	0	2	1	1	1	1	1	1	1	1	1	0	1	1	1	0	0	1	4	4	5	1	1	1	1	3	1
51111101	黑龙江	1	1	50	2	4	1	0	2	1	1	1	1	1	1	1	1	1	0	1	1	1	0	1	1	4	5	5	1	3	3	1	4	4
51111102	黑龙江	1	1	41	2	6	2	0	3	1	1	1	1	1	1	1	1	0	0	1	1	1	1	1	1	3	3	4	2	4	3	3	3	3
51111103	黑龙江	1	2	31	2	4	2	0	3	0	0	0	0	0	0	0	0	0	0	0	0	1	1	0	0	1	5	3	2	3	4	2	3	3
51111104	黑龙江	1	2	33	2	3	1	0	4	0	1	1	1	1	1	1	1	1	0	1	1	1	1	1	1	4	4	4	3	2	2	2	3	5
51111105	黑龙江	1	2	31	2	3	2	0	2	1	0	1	1	1	1	1	1	0	0	1	1	1	1	0	1	3	5	5	2	2	2	2	5	3
51111106	黑龙江	2	2	39	2	4	2	0	2	0	1	1	1	1	1	1	1	1	0	1	1	1	1	1	1	3	3	5	1	1	1	1	3	5
51111107	黑龙江	1	2	32	2	3	1	0	3	1	1	1	1	1	1	1	1	0	0	1	1	0	1	1	1	4	3	5	2	2	2	2	4	4
51111108	黑龙江	1	2	42	2	7	1	0	3	1	1	1	1	1	1	1	1	1	1	1	1	1	1	1	1	4	4	5	2	3	2	2	2	2
51111109	黑龙江	1	1	41	2	4	2	0	3	1	1	1	1	1	1	1	1	1	1	1	1	1	1	1	1	4	4	5	2	3	2	2	2	2
51111110	黑龙江	1	2	70	2	5	2	0	3	1	1	1	1	1	1	1	1	1	0	1	1	1	1	1	1	5	3	5	3	4	3	1	3	3
51111111	黑龙江	1	2	45	2	4	1	0	2	1	1	1	1	1	1	1	1	1	0	1	1	1	0	1	1	4	4	5	1	2	4	1	3	4
51111112	黑龙江	1	2	38	2	7	2	0	3	0	1	1	0	1	1	1	1	1	1	1	1	1	1	1	1	5	4	5	2	2	1	3	4	4
51111113	黑龙江	1	2	36	2	5	1	0	4	1	1	1	1	1	1	1	1	1	0	1	1	1	1	1	1	4	3	3	1	1	1	1	4	4
51111114	黑龙江	1	2	33	2	6	1	0	3	1	1	1	1	1	1	1	1	1	0	1	1	1	0	1	1	3	3	4	2	2	3	3	3	2
51111115	黑龙江	1	2	34	2	4	2	0	3	1	1	1	1	1	1	1	1	1	0	1	1	1	1	1	1	3	4	3	1	3	3	2	4	3
51111116	黑龙江	1	2	39	2	6	2	0	4	0	1	1	1	1	1	1	1	1	0	1	1	1	1	1	1	4	4	5	1	2	2	1	4	4
51111117	黑龙江	1	1	38	2	7	2	0	3	0	1	1	1	1	1	1	1	1	1	1	1	1	1	1	1	4	3	4	1	1	1	1	3	2
51111118	黑龙江	1	2	40	2	5	2	0	3	1	1	1	0	1	1	1	1	1	1	1	1	1	1	1	1	3	4	5	1	2	2	2	3	3
51111119	黑龙江	1	2	36	2	6	2	0	4	1	1	1	1	1	1	1	1	0	1	1	1	1	1	1	1	4	3	4	2	2	2	2	3	3
51111120	黑龙江	1	1	41	2	7	2	0	1	0	1	1	1	1	1	1	1	0	0	0	1	1	0	1	0	3	2	1	2	3	3	2	3	4
51111121	黑龙江	1	2	37	2	4	2	0	3	0	1	1	1	1	1	1	1	0	0	1	1	1	1	1	1	4	3	5	2	1	1	1	4	3
51111122	黑龙江	1	1	43	2	6	1	0	4	1	1	1	1	1	1	1	1	1	1	0	1	1	0	1	1	5	5	4	2	2	4	2	5	4
51111123	黑龙江	1	2	50	2	7	2	0	3	0	1	1	1	1	1	1	1	1	0	1	1	1	0	0	1	4	3	4	2	2	2	2	3	3
51111124	黑龙江	1	1	44	2	6	1	0	1	1	1	1	1	1	1	1	1	0	0	0	1	1	1	1	1	3	3	3	2	2	3	3	3	3
51111125	黑龙江	1	2	42	2	3	2	0	3	1	1	1	1	1	1	1	1	0	0	1	1	1	1	0	1	4	4	4	2	3	2	3	2	2
51111126	黑龙江	1	2	39	2	5	2	0	4	1	1	1	1	1	1	1	1	1	0	1	1	1	0	1	1	5	4	5	1	2	2	1	4	4
51111127	黑龙江	1	1	34	2	3	1	0	2	1	1	1	0	1	1	1	1	1	1	1	1	1	1	1	1	4	4	5	1	1	1	1	3	5
51111128	黑龙江	1	1	40	2	4	2	0	2	1	1	1	0	1	1	1	1	1	1	1	1	1	1	1	1	3	4	4	1	1	1	1	4	4
51111129	黑龙江	1	1	36	2	4	2	0	2	1	1	1	1	1	1	1	1	1	0	1	1	1	1	1	1	5	3	5	1	2	4	1	2	2
51111130	黑龙江	1	1	42	2	3	2	0	2	0	0	0	1	1	1	0	1	0	1	1	1	1	0	1	1	3	1	5	3	3	3	2	3	3
51111131	黑龙江	1	1	37	2	4	2	0	5	0	1	1	1	1	1	1	0	0	1	1	1	1	1	0	1	5	5	5	1	2	3	2	5	5
51111132	黑龙江	1	2	40	2	3	2	0	2	1	0	0	0	1	1	1	1	0	0	0	1	1	1	0	0	3	3	3	2	2	2	3	3	3
51111133	黑龙江	1	2	42	2	4	1	0	2	0	0	0	1	0	1	0	0	1	0	1	1	1	1	1	1	4	5	5	2	2	3	2	2	2
51111134	黑龙江	1	2	40	2	5	1	0	3	0	1	1	1	0	1	1	1	1	0	1	1	1	1	1	1	3	3	4	1	2	2	1	3	3
51111135	黑龙江	1	2	40	2	4	1	0	4	0	1	1	1	1	1	1	1	1	0	1	1	1	1	1	0	4	3	5	1	3	3	2	3	3
51111136	黑龙江	1	1	37	2	5	2	0	2	0	1	1	1	0	1	1	1	1	0	1	1	1	0	1	1	4	3	5	2	3	3	2	4	4
51111137	黑龙江	2	2	35	2	3	2	0	4	1	1	1	1	1	1	1	1	1	1	1	1	0	0	1	0	4	4	4	3	2	2	1	4	4
51111138	黑龙江	1	2	45	2	3	2	0	3	1	1	0	0	0	1	1	1	1	1	1	1	1	1	1	1	5	5	5	2	2	2	2	3	3
51111139	黑龙江	1	2	36	2	3	2	0	2	0	1	1	1	1	1	1	1	1	0	1	1	1	1	1	1	3	3	4	3	3	3	3	2	3
51111140	黑龙江	1	2	37	2	4	2	0	2	1	1	1	1	1	1	1	1	1	0	1	1	1	0	0	0	4	5	5	3	3	2	2	3	3
51111141	黑龙江	1	1	38	2	6	2	0	2	1	1	1	1	1	1	1	1	1	0	1	1	1	0	0	0	4	5	5	3	3	2	2	3	3
51111142	黑龙江	1	2	36	2	6	1	0	3	1	1	1	0	1	1	1	1	1	1	1	1	1	1	1	1	1	4	4	1	1	1	1	4	4
51111143	黑龙江	1	2	43	2	3	2	1	5	1	0	1	0	1	1	1	1	0	0	1	1	1	1	1	1	2	3	4	1	2	3	4	1	2
51111144	黑龙江	1	2	36	2	7	2	0	3	1	1	1	1	1	1	1	1	1	0	1	1	1	1	1	1	3	3	3	2	2	3	3	2	3
51111145	黑龙江	2	1	35	2	3	2	0	2	0	1	0	0	1	1	1	1	0	1	1	1	1	1	1	1	3	4	4	1	3	3	2	2	3
51111146	黑龙江	1	2	34	1	3	1	0	3	1	1	1	1	1	1	1	1	1	1	1	1	1	1	1	1	5	5	5	1	1	1	1	5	5
51111147	黑龙江	1	2	37	2	6	2	0	3	1	1	1	1	1	1	1	1	1	0	1	1	1	1	1	1	3	3	4	2	3	3	3	3	3
51111148	黑龙江	1	1	46	2	3	2	0	2	0	0	1	1	1	1	1	1	1	0	1	1	1	0	1	1	3	3	3	2	3	3	3	3	3
51111149	黑龙江	1	1	47	2	4	2	0	1	1	0	1	0	1	1	1	1	1	0	1	1	1	0	1	1	2	2	3	1	1	1	2	3	3
51111150	黑龙江	1	1	41	2	4	2	0	4	1	1	1	1	1	1	1	1	1	0	1	1	1	0	0	0	3	3	5	2	3	3	2	3	3
51111151	黑龙江	1	2	33	2	3	2	0	4	1	1	0	1	1	1	1	1	1	0	1	1	1	1	1	1	2	1	1	2	2	2	2	1	1
51111152	黑龙江	1	2	35	2	5	1	0	4	0	1	1	0	1	1	1	1	1	1	1	1	1	0	1	1	3	4	4	1	1	2	2	3	3
51111153	黑龙江	1	2	36	2	5	2	0	4	1	1	1	1	1	1	1	1	1	1	1	1	1	1	1	1	5	4	5	2	4	3	5	5	5
51111154	黑龙江	1	1	41	2	4	1	0	3	1	1	1	1	1	1	1	1	1	0	1	1	1	1	1	1	5	4	5	2	3	3	2	3	4
51111155	黑龙江	1	2	44	2	3	2	0	1	1	1	1	1	1	1	1	1	1	1	1	1	1	1	1	1	4	4	5	1	2	1	1	5	5
51111156	黑龙江	1	2	39	2	5	2	1	4	1	1	1	0	1	1	1	1	1	0	1	1	1	1	1	1	3	4	4	2	3	3	2	3	4
51111157	黑龙江	3	1	41	1	3	2	0	4	1	1	1	1	1	1	1	1	0	1	1	1	1	1	1	1	3	3	1	2	4	2	3	3	2
51111158	黑龙江	1	2	33	2	3	2	0	4	0	1	1	1	1	1	1	1	1	1	1	1	1	1	1	1	3	4	4	2	2	2	1	4	4
51111159	黑龙江	2	2	37	2	3	2	0	3	0	1	1	1	1	1	1	1	1	0	1	1	1	0	1	1	4	4	5	3	3	3	3	3	4
51111160	黑龙江	2	1	53	2	3	2	0	1	0	1	1	0	1	1	1	0	0	1	1	1	1	0	1	1	5	3	5	2	5	3	1	3	2
51111161	黑龙江	1	2	42	2	6	1	0	3	1	1	0	1	1	1	1	1	1	0	1	1	1	1	1	0	3	4	5	1	1	1	1	4	5
51111162	黑龙江	1	1	45	2	3	2	0	5	1	1	1	1	1	1	1	1	1	1	1	1	1	1	1	1	3	4	4	2	3	2	2	4	4
51111163	黑龙江	1	1	41	2	2	2	0	3	0	1	1	1	1	1	1	1	1	1	1	1	0	1	1	1	3	3	3	2	3	2	2	3	3
51111164	黑龙江	3	2	34	2	3	1	0	4	0	1	1	1	1	1	1	1	1	0	1	1	1	1	1	0	3	4	2	1	1	1	1	5	5
51111165	黑龙江	1	2	41	1	3	2	0	2	0	1	1	1	1	1	1	1	1	0	1	1	1	1	0	1	5	5	5	2	3	3	2	3	3
51111166	黑龙江	1	2	33	2	3	2	0	4	1	1	1	0	1	1	1	1	0	0	1	1	1	1	1	1	3	4	5	1	1	2	1	4	5
51111167	黑龙江	2	1	40	2	5	2	0	4	1	0	1	1	1	1	1	1	0	0	0	1	1	0	1	1	4	4	5	1	1	1	1	4	4
51111168	黑龙江	1	1	40	3	5	2	0	2	0	1	1	0	1	1	1	1	0	0	1	1	1	0	0	0	2	3	5	2	2	1	3	1	2
51111169	黑龙江	1	2	36	2	3	2	1	1	0	1	1	0	1	1	1	1	1	1	1	1	1	1	1	1	4	5	5	2	1	5	1	4	4
51111170	黑龙江	1	1	39	2	4	2	0	1	1	1	1	1	1	1	1	1	1	1	1	1	1	1	1	1	2	3	2	2	4	3	4	5	1
51111171	黑龙江	1	2	42	3	6	2	0	3	1	1	0	1	1	1	1	1	0	0	1	1	1	1	0	1	5	3	1	1	2	2	2	5	2
51111172	黑龙江	2	2	43	2	3	2	1	5	0	1	0	1	1	1	1	1	0	0	1	1	0	1	1	1	5	4	1	1	1	1	3	5	3
51111173	黑龙江	2	2	43	2	3	2	1	5	1	1	0	1	1	1	1	1	0	0	1	1	0	1	1	1	2	3	4	1	2	3	4	1	2
51111174	黑龙江	1	2	42	2	7	2	0	2	0	1	1	1	1	0	0	0	0	0	1	1	1	1	1	0	4	3	4	2	2	3	2	2	3
51111175	黑龙江	1	1	34	2	4	2	0	3	1	1	1	1	1	1	1	1	1	1	1	1	1	0	1	1	4	4	4	1	3	2	2	2	2
51111176	黑龙江	1	1	48	2	5	1	0	3	1	1	1	1	1	1	1	1	0	0	1	1	0	0	0	0	5	3	4	1	1	1	1	4	4
51111177	黑龙江	1	2	35	2	4	1	0	1	0	1	1	1	1	1	1	1	1	0	1	1	1	1	1	1	5	4	5	1	2	1	1	5	5
51111178	黑龙江	1	2	43	2	6	1	0	1	1	1	1	0	1	1	1	1	0	0	0	1	1	1	1	1	5	4	5	2	3	3	3	4	3
51111179	黑龙江	1	2	37	2	2	2	1	4	1	1	1	1	1	1	1	1	1	1	1	1	1	1	1	1	3	3	3	3	3	3	3	3	3
51111180	黑龙江	1	1	36	2	4	2	0	3	1	0	0	1	1	1	1	1	0	0	1	1	0	0	0	1	5	5	5	1	1	1	1	1	5
51111181	黑龙江	1	2	38	2	3	2	0	1	0	0	1	0	1	1	1	1	0	0	1	1	1	0	0	1	3	3	4	1	1	2	1	3	3
51111182	黑龙江	1	2	38	2	4	1	1	1	0	1	1	1	1	1	1	1	0	0	1	1	1	0	1	1	3	3	5	2	2	2	1	3	3
51111183	黑龙江	1	2	36	2	3	2	1	2	1	1	1	1	1	1	1	1	0	0	0	1	1	0	0	1	1	4	4	1	1	1	1	3	3
51111184	黑龙江	1	2	39	2	3	2	0	4	0	1	1	1	1	1	1	1	1	1	1	1	1	1	1	1	4	3	4	1	2	3	3	3	3
51111185	黑龙江	1	1	40	2	3	1	0	5	0	1	1	1	1	1	1	1	1	0	1	1	1	0	0	0	5	4	3	1	1	1	1	3	3
51111186	黑龙江	3	1	39	2	8	2	1	4	0	1	1	0	1	1	1	1	1	1	1	1	1	1	1	1	5	5	5	3	3	2	2	4	3
51111187	黑龙江	1	1	35	2	3	2	0	4	1	1	1	1	1	1	1	1	0	1	1	1	1	0	1	1	3	3	3	3	3	3	1	3	3
51111188	黑龙江	1	2	36	2	3	2	0	3	1	1	1	1	0	1	1	1	1	0	1	1	1	1	1	1	4	3	5	1	2	1	1	3	3
51111189	黑龙江	1	1	36	2	3	2	0	3	1	1	1	1	1	1	1	1	1	1	1	1	1	0	1	1	3	4	4	3	3	3	3	3	3
51111190	黑龙江	1	2	35	2	4	2	0	3	0	1	1	1	1	1	1	1	1	0	1	1	1	0	1	1	4	4	3	2	3	3	1	4	3
51111191	黑龙江	1	2	39	2	4	2	0	2	0	0	1	0	0	0	1	1	1	0	1	1	1	0	1	1	5	5	5	2	3	2	2	3	4
51111192	黑龙江	1	2	20	1	7	1	0	1	1	1	1	1	1	1	1	1	1	1	1	1	1	1	1	1	4	4	4	3	4	3	4	4	4
51111193	黑龙江	1	1	19	1	6	1	0	4	1	1	1	1	1	1	1	1	1	0	1	1	1	1	1	1	4	4	4	2	4	2	2	4	4
51111194	黑龙江	1	2	19	1	5	2	0	3	0	1	1	1	1	1	1	1	1	0	1	1	1	1	1	1	3	3	3	3	3	3	3	3	3
51111195	黑龙江	1	2	20	1	7	1	0	3	1	1	1	1	1	1	1	1	0	0	1	1	1	0	1	0	4	4	4	2	2	2	3	2	2
51111196	黑龙江	1	2	20	1	7	2	0	1	1	1	1	1	1	1	1	1	1	0	1	1	1	1	0	1	2	4	4	2	3	2	4	2	3
51111197	黑龙江	1	2	20	1	7	2	0	4	0	1	1	0	1	1	1	1	1	0	1	1	1	1	0	1	4	4	4	3	3	3	3	3	2
51111198	黑龙江	1	2	22	1	6	1	0	2	0	0	1	1	1	1	1	1	1	0	1	1	1	1	0	1	3	3	5	1	1	1	1	4	3
51111199	黑龙江	1	2	21	1	7	1	0	2	0	0	1	1	1	1	1	1	1	0	1	1	1	1	1	1	3	3	4	2	2	3	2	3	3
51111200	黑龙江	1	2	24	1	5	2	0	2	1	1	0	0	1	1	1	1	1	0	1	1	1	1	1	1	4	3	5	2	2	2	2	3	3
51111201	黑龙江	1	1	61	2	3	2	0	5	1	1	1	0	1	1	1	1	1	0	1	1	1	0	1	1	4	4	4	2	4	2	2	4	4
51111202	黑龙江	1	1	64	2	3	2	0	1	1	1	1	0	1	1	1	1	0	0	0	0	1	0	1	1	4	4	4	2	3	2	2	4	4
51111203	黑龙江	1	1	73	2	4	2	0	1	0	1	0	0	1	1	1	1	0	0	0	0	1	0	1	1	4	2	4	2	2	2	2	4	4
51111204	黑龙江	1	1	60	2	2	2	0	1	0	1	0	0	1	1	1	1	0	0	0	0	1	0	1	1	4	2	4	2	2	2	2	4	4
51111205	黑龙江	1	1	75	2	2	2	0	1	0	1	1	0	1	1	1	1	0	0	0	0	1	0	1	1	3	3	4	2	2	2	2	4	4
51111206	黑龙江	1	1	62	2	4	2	0	1	0	1	0	0	1	1	1	1	0	0	0	0	1	0	1	1	2	2	4	2	2	2	2	4	4
51111207	黑龙江	1	1	58	2	3	2	0	1	1	1	1	1	1	1	1	1	0	0	0	0	1	1	1	1	3	3	4	2	4	2	2	4	4
51111208	黑龙江	1	1	63	2	3	2	0	1	0	1	1	1	1	1	1	1	0	0	0	0	1	1	1	1	2	2	2	2	4	2	2	2	4
51111209	黑龙江	1	1	72	2	3	2	0	1	1	1	0	0	1	1	1	1	0	0	0	0	1	0	1	1	3	3	4	2	4	2	2	4	4
51111210	黑龙江	1	1	83	4	2	2	1	1	1	1	1	1	1	1	1	1	1	0	1	1	1	0	1	1	3	5	4	2	2	2	4	5	4
51111211	黑龙江	1	1	74	2	3	1	0	1	1	1	1	0	1	1	1	1	1	0	1	1	1	0	1	1	4	4	4	2	3	2	2	3	3
51111212	黑龙江	1	1	66	2	2	2	0	1	1	1	0	0	1	1	1	1	1	0	1	1	1	0	1	1	4	3	3	2	4	2	2	3	3
51111213	黑龙江	1	1	54	2	3	2	0	1	1	1	1	1	1	1	1	1	1	0	1	1	1	0	1	1	4	4	4	2	3	3	2	4	4
51111214	黑龙江	1	1	53	2	3	2	0	5	1	1	0	0	1	1	1	1	1	0	1	1	1	0	1	1	4	2	4	2	2	2	2	3	3
51111215	黑龙江	1	1	85	2	1	2	0	1	0	1	0	0	1	1	1	1	1	0	1	1	1	0	1	1	4	2	4	1	2	2	2	4	4
51111216	黑龙江	1	1	71	2	2	2	0	4	1	1	1	0	1	1	1	1	1	0	1	1	1	0	1	1	5	2	4	2	4	2	2	4	4
51111217	黑龙江	1	1	63	2	3	1	0	1	1	1	1	1	1	1	1	1	1	0	1	1	1	0	1	1	2	2	5	2	2	2	2	4	4
51111218	黑龙江	1	1	60	2	3	1	0	1	1	1	1	1	1	1	1	1	1	0	1	1	1	0	1	1	4	4	4	2	2	2	2	4	4
51111219	黑龙江	1	1	63	2	1	2	0	1	1	1	1	0	1	1	1	1	1	0	1	1	1	0	1	1	4	4	4	2	5	2	3	4	4
51111220	黑龙江	1	1	63	2	3	2	0	1	1	0	0	0	1	1	1	1	0	0	1	1	1	1	1	1	4	2	4	2	5	4	3	3	3
51111221	黑龙江	1	1	63	2	3	2	0	3	1	1	0	0	0	1	1	1	1	0	1	1	1	0	1	1	3	3	3	1	1	1	1	2	3
51111222	黑龙江	1	2	61	2	5	2	0	3	0	1	0	0	0	1	1	1	1	0	1	1	1	0	1	1	3	3	3	2	2	2	2	3	3
51111223	黑龙江	1	2	78	2	1	#NULL!	0	1	0	1	0	0	0	1	1	1	1	0	1	1	1	0	1	1	3	3	3	2	2	2	2	3	3
51111224	黑龙江	1	2	60	2	4	2	0	1	0	1	0	0	1	1	1	1	1	0	1	1	1	0	1	1	3	3	3	2	2	1	2	3	3
51111225	黑龙江	1	1	71	2	2	2	0	1	0	1	1	0	1	1	0	1	1	0	1	1	1	0	1	1	3	3	3	2	2	2	2	2	2
51111226	黑龙江	1	1	59	2	4	1	0	1	1	1	0	1	1	1	1	1	0	0	1	1	1	0	1	1	4	4	4	2	4	2	2	4	4
51111227	黑龙江	1	1	58	2	5	1	1	3	1	1	1	1	1	1	1	1	0	0	1	1	1	1	1	1	3	3	4	2	4	2	3	4	4
51111228	黑龙江	1	1	55	1	4	2	0	1	1	1	1	1	1	1	1	1	0	0	0	0	1	0	1	1	2	2	2	2	2	2	2	4	4
51111229	黑龙江	1	1	85	2	4	2	0	1	0	1	0	0	1	1	1	1	0	0	0	0	0	0	0	0	3	2	4	2	2	2	2	4	4
51111230	黑龙江	1	2	58	2	4	2	0	1	1	1	1	1	1	1	1	1	1	0	1	1	1	0	1	1	4	3	4	2	2	4	2	4	4
51111231	黑龙江	1	1	60	2	3	2	0	1	1	1	1	1	1	1	1	1	1	0	1	1	1	1	1	1	4	4	4	2	3	2	2	4	4
51111232	黑龙江	1	2	62	4	3	2	0	1	1	1	1	1	1	1	1	1	1	0	1	1	1	1	1	1	4	3	4	2	3	3	3	4	3
51111233	黑龙江	1	1	60	2	3	2	0	4	1	1	1	1	1	1	1	1	1	0	1	1	1	1	1	1	4	4	4	2	4	2	2	4	4
51111234	黑龙江	1	1	74	2	5	2	0	1	1	1	1	0	1	1	1	1	1	0	1	1	1	1	1	1	2	2	4	1	4	2	2	4	4
51111235	黑龙江	1	1	81	2	2	2	0	2	0	1	0	0	1	1	1	1	0	0	1	1	1	1	1	1	4	4	5	1	4	4	2	5	5
51111236	黑龙江	1	1	64	2	1	2	0	1	1	1	0	0	0	1	1	1	0	0	1	1	1	1	1	1	2	2	4	1	2	2	2	4	4
51111237	黑龙江	1	1	80	2	3	2	0	1	1	1	1	0	0	1	1	1	1	0	1	1	1	1	1	1	5	5	5	1	2	2	2	4	4
51111238	黑龙江	1	1	67	2	3	2	0	3	0	1	1	0	1	1	1	1	1	0	1	1	1	1	1	1	4	4	4	1	2	1	1	5	5
51111239	黑龙江	1	1	70	2	3	2	0	4	0	1	0	0	0	1	1	1	0	0	1	1	1	1	1	1	5	5	5	1	1	2	2	5	5
51111240	黑龙江	1	1	86	2	3	2	0	4	0	1	1	1	0	1	1	1	1	0	1	1	1	1	1	1	3	3	3	2	3	2	4	3	3
51111241	黑龙江	1	2	73	2	6	2	0	4	0	1	1	1	1	1	1	1	1	0	1	1	1	0	1	1	4	4	5	3	2	2	2	4	4
51111242	黑龙江	1	2	62	2	3	2	0	1	0	1	1	1	0	1	1	1	1	0	1	1	1	1	1	1	4	4	3	2	2	2	2	3	3
51111243	黑龙江	1	1	62	2	3	2	0	4	0	1	1	1	1	1	1	1	1	0	1	1	1	0	1	0	5	3	3	2	2	2	2	3	3
51111244	黑龙江	1	2	60	2	4	2	0	1	0	0	0	0	0	1	0	1	0	0	0	0	0	0	0	0	2	3	3	2	3	3	2	3	3
51111245	黑龙江	1	2	54	2	3	2	1	3	0	1	0	0	1	1	1	1	1	0	1	1	1	0	1	1	4	4	4	2	3	3	4	4	4
51111246	黑龙江	1	2	66	4	2	2	0	3	0	1	0	0	1	1	1	1	1	0	1	1	1	1	1	1	4	4	4	3	4	4	4	3	3
51111247	黑龙江	1	1	80	4	2	2	0	2	1	1	1	0	0	1	1	1	1	0	1	1	1	0	1	1	3	3	4	2	2	2	2	3	3
51111248	黑龙江	1	1	62	2	6	1	0	3	1	1	1	1	1	1	1	1	1	0	1	1	1	0	1	1	5	2	5	1	4	1	1	5	5
51111249	黑龙江	1	1	59	2	4	2	0	1	1	1	0	0	1	1	1	1	0	0	1	1	1	0	0	1	5	2	5	1	4	1	3	3	3
51111250	黑龙江	1	1	61	1	1	1	0	1	1	1	1	1	1	1	1	1	1	1	1	1	1	1	1	1	5	4	3	1	3	1	1	2	1
51111251	黑龙江	1	1	61	2	3	2	0	5	0	1	1	1	1	1	1	1	1	0	1	1	1	1	1	1	5	5	5	2	4	1	1	5	5
51111252	黑龙江	1	1	38	1	6	1	0	1	0	1	1	1	1	1	1	1	1	1	1	1	1	0	1	1	3	3	4	2	3	2	3	3	3
51111253	黑龙江	1	2	32	2	3	1	0	2	0	1	1	1	1	1	1	0	1	0	1	1	1	1	1	0	3	3	2	3	2	2	2	3	3
51111254	黑龙江	1	1	36	2	4	2	0	2	1	1	1	1	1	1	1	1	1	0	1	1	1	1	1	1	3	3	3	1	1	1	1	3	3
51111255	黑龙江	1	2	36	2	4	2	0	3	0	1	1	1	1	1	1	1	0	0	1	1	1	1	1	1	5	5	5	1	1	4	2	4	5
51111256	黑龙江	1	2	40	2	5	2	0	4	0	1	1	1	1	1	1	1	1	0	1	1	1	0	1	1	3	3	5	3	3	3	3	3	3
51111257	黑龙江	1	2	36	2	7	1	1	4	1	1	1	1	1	1	1	1	1	0	1	1	1	1	1	1	4	3	5	1	1	1	1	3	3
51111258	黑龙江	1	2	31	2	3	1	0	3	1	1	1	0	1	1	1	1	0	1	0	1	1	1	0	1	3	3	3	2	2	3	1	3	3
51111259	黑龙江	1	1	38	3	6	2	0	3	1	1	1	1	1	1	1	1	1	1	1	1	1	1	1	1	4	3	5	3	5	5	4	3	2
51111260	黑龙江	1	2	32	2	3	2	0	2	1	1	1	0	1	1	1	0	0	1	0	0	1	0	1	0	4	5	5	3	3	2	2	5	3
51111261	黑龙江	1	2	39	2	6	2	1	3	1	1	1	1	1	1	1	1	1	0	1	1	1	1	0	1	5	5	5	2	2	2	2	3	3
51111262	黑龙江	1	1	39	2	6	2	0	4	1	1	1	1	1	1	1	1	0	0	1	1	1	0	1	1	4	4	4	2	3	3	2	3	4
51111263	黑龙江	1	1	34	2	5	2	0	3	1	0	0	0	1	1	1	1	1	0	1	1	1	0	1	1	3	3	3	2	2	2	1	3	2
51111264	黑龙江	1	1	38	2	6	2	0	4	0	1	1	1	1	1	1	1	1	0	0	1	1	1	0	0	3	3	4	2	3	3	3	4	3
51111265	黑龙江	1	1	37	2	6	2	0	4	0	1	1	1	1	1	1	1	1	0	1	1	0	0	0	0	5	5	3	2	2	3	3	3	5
51111266	黑龙江	2	1	38	2	3	2	0	4	0	1	1	1	1	1	1	1	0	0	1	1	1	0	0	0	5	3	5	3	2	2	1	5	5
51111267	黑龙江、	1	2	29	1	2	2	1	5	0	1	1	0	1	1	1	1	1	0	1	1	1	0	1	1	5	5	5	5	1	1	1	5	5
51111268	黑龙江	1	2	29	1	2	2	0	2	0	1	1	1	1	1	1	1	0	0	1	1	1	0	1	1	5	5	5	2	3	2	2	4	3
51111269	黑龙江	1	2	32	2	3	2	0	2	0	1	1	0	1	1	1	1	1	1	1	1	1	0	1	1	3	3	4	2	3	3	1	3	2
51111270	黑龙江	2	2	46	2	3	2	0	3	1	1	1	1	1	1	1	1	0	0	0	1	1	0	0	0	5	4	5	2	3	2	3	3	4
51111271	黑龙江	2	2	41	2	2	2	0	1	0	1	0	1	1	1	0	1	1	1	1	1	1	1	1	1	1	1	2	2	2	1	1	1	3
51111272	黑龙江	1	1	19	1	2	2	0	3	0	1	1	1	1	1	1	1	0	0	1	1	0	0	1	1	3	3	5	1	3	3	1	3	5
51111273	黑龙江	1	2	30	2	6	2	0	3	0	0	1	1	1	1	1	1	1	1	1	1	1	1	0	0	3	2	4	3	3	4	3	3	2
51111274	黑龙江	1	2	39	2	6	2	0	1	1	1	1	1	1	1	1	1	1	1	1	1	1	1	1	1	3	3	3	2	3	2	2	3	4
51111275	黑龙江	1	1	37	2	3	2	1	4	0	1	1	1	1	1	1	1	1	1	1	1	1	1	1	1	5	5	5	1	3	3	2	5	4
51111276	黑龙江	1	1	30	2	4	2	0	3	0	1	1	1	1	1	1	1	0	0	1	1	1	1	1	1	3	3	4	2	3	3	3	3	3
51111277	黑龙江	1	2	65	2	3	2	0	1	1	1	1	1	1	1	0	0	1	0	0	1	1	0	1	0	3	3	5	2	4	3	2	3	3
51111278	黑龙江	1	1	36	2	6	2	0	4	0	1	1	1	1	1	1	1	1	1	1	1	1	1	1	1	4	4	5	1	1	1	1	5	4
51111279	黑龙江	1	2	32	2	6	1	0	4	1	1	1	1	1	1	1	1	1	1	1	1	1	1	1	1	3	3	2	2	2	3	1	1	2
51111280	黑龙江	2	2	38	2	3	2	0	3	0	1	1	1	1	1	1	1	1	1	0	0	1	0	1	1	3	3	5	2	3	5	1	4	3
51111281	黑龙江	1	1	20	1	2	2	0	3	1	1	1	0	1	1	1	1	1	0	1	1	1	0	1	1	4	3	4	3	4	4	4	3	3
51111282	黑龙江	1	2	35	3	6	2	0	2	1	1	1	0	1	1	1	1	1	0	1	1	1	0	1	1	3	3	4	1	4	3	3	2	3
51111283	黑龙江	1	2	29	2	5	2	0	3	0	1	0	0	1	1	1	1	1	0	1	1	1	1	1	0	3	2	3	2	4	3	2	3	3
51111284	黑龙江	1	2	33	2	6	2	0	4	1	1	1	1	1	1	1	1	1	0	1	1	1	1	1	1	5	5	5	1	1	1	1	4	4
51111285	黑龙江	1	2	32	1	2	2	0	3	1	1	0	1	1	1	1	1	0	0	0	0	1	1	1	0	3	3	5	1	3	1	3	3	4
51111286	黑龙江	1	1	39	2	4	2	0	3	0	1	1	1	1	1	1	0	0	0	1	1	1	0	1	1	5	3	4	2	4	3	2	3	3
51111287	黑龙江	1	1	32	2	6	2	0	2	1	0	0	1	1	1	1	1	1	1	1	1	1	1	1	1	3	3	5	2	2	2	2	4	4
51111288	黑龙江	1	2	30	2	5	1	0	4	1	1	1	1	1	1	1	1	1	0	1	1	1	1	1	1	4	4	5	2	2	2	2	3	4
51111289	黑龙江	1	2	35	2	6	1	0	4	1	1	1	1	1	1	1	1	1	0	1	1	1	1	1	1	5	3	5	2	3	4	2	3	3
51111290	黑龙江	1	2	32	2	7	1	0	4	1	1	1	1	1	1	1	1	1	0	1	1	1	1	1	1	4	4	5	2	2	2	2	3	4
51111291	黑龙江	1	2	39	2	6	2	0	3	0	1	1	0	1	1	1	1	1	0	1	1	1	1	1	1	5	4	4	1	3	2	2	3	4
51111292	黑龙江	1	2	32	3	5	2	0	3	1	1	1	1	1	1	1	1	1	1	1	1	1	1	1	1	3	3	5	1	3	1	1	3	3
51111293	黑龙江	1	1	37	2	4	2	0	2	1	1	1	1	1	1	1	1	1	1	0	1	1	1	0	1	4	3	4	2	4	4	2	3	3
51111294	黑龙江	1	1	31	2	3	2	0	2	0	1	1	1	1	1	1	1	0	0	1	1	1	1	0	0	5	5	5	1	3	3	3	5	5
51111295	黑龙江	1	2	22	1	7	2	1	2	1	1	0	0	1	1	1	1	1	0	1	1	1	1	1	1	3	3	4	1	1	1	1	4	4
51111296	黑龙江	1	2	20	1	7	2	0	2	0	1	1	0	1	1	1	1	1	0	1	1	1	1	1	1	3	3	3	1	2	2	2	2	2
51111297	黑龙江	1	1	23	1	7	1	0	5	1	1	1	1	1	1	1	1	1	1	1	1	1	1	1	0	5	5	5	1	1	1	1	4	4
51111298	黑龙江	1	2	27	1	7	1	0	1	0	1	1	1	1	1	1	1	1	1	1	1	1	0	1	1	4	2	4	2	2	2	2	3	3
51111299	黑龙江	1	2	22	1	7	2	0	1	1	1	1	1	1	1	1	1	0	1	1	1	1	1	1	0	1	4	3	1	1	3	3	2	2
51111300	黑龙江	1	2	22	1	7	2	1	5	1	1	1	1	1	1	1	1	1	0	1	1	0	1	0	0	4	4	4	2	2	2	2	4	4
51111301	黑龙江	1	2	20	1	7	1	0	3	1	1	1	1	1	1	1	1	1	1	1	1	1	1	1	1	3	4	5	2	3	4	4	2	3
51111302	黑龙江	1	2	25	2	7	2	0	2	1	1	1	1	1	1	1	1	1	1	1	1	1	1	1	1	3	4	4	2	2	2	2	3	3
51111303	黑龙江	1	2	25	2	7	2	0	2	1	1	1	1	1	1	1	1	1	1	1	1	1	1	1	1	3	4	4	2	2	2	2	3	3
51111304	黑龙江	1	2	23	1	7	2	0	2	0	1	1	1	1	1	1	1	1	0	1	1	1	1	1	1	3	3	3	1	3	3	2	2	3
51111305	黑龙江	1	2	22	1	7	2	0	1	0	1	0	1	1	1	0	1	1	0	1	1	1	0	0	1	2	3	5	1	1	1	1	5	4
51111306	黑龙江	1	1	19	1	4	2	0	3	1	1	0	0	0	1	1	0	0	0	1	1	1	0	1	1	2	2	3	1	1	1	1	3	3
51111307	黑龙江	1	2	20	1	6	2	0	1	0	1	1	1	1	1	1	1	1	1	1	1	1	1	0	1	3	2	3	1	1	1	1	3	3
51111308	黑龙江	1	1	23	1	7	2	0	1	1	1	1	1	1	1	1	1	1	0	1	1	1	1	1	1	4	3	5	2	4	2	2	4	4
[truncated: 507 more rows]
